# Supplementary material for: Template switching during DNA replication is a prevalent source of adaptive gene amplification
Source: eLife. 2025 Feb 3;13:RP98934. doi: 10.7554/eLife.98934 (PMC11790251; doi:10.7554/eLife.98934)
Supplement: Supplementary file 1. — Estimated copy number of the GAP1 gene and inserted GFP gene of sequenced clones from five 1-copy-GFP minor subpopulations of the WT genome architecture strain. Copy number estimation is defined as the read depth of the target gene relative to the average read depth of the chromosome XI. Populations 1, 2, 4, 5 contain clones harboring GAP1 CNVs but only 1 copy of GFP. Clones from population 3 and 5 harbor 1 copy each of GAP1 and GFP suggesting these lineages have beneficial mutations elsewhere in the genome, allowing coexistence with the GAP1 CNV major subpopulation. CN, copy number, CNV = copy number variant, GAP1=general amino acid permease gene. [file elife-98934-supp1.zip › Supplementary_File_1.csv]

Sample	Generation	Chemostat	Population	Background Strain	GAP1 CN	GFP CN	Left CNV Boundary Feature	Right CNV Boundary Feature	CNV Mechanism
3150	182	H03	1	WT	5	1	Between GFP and GAP1	DYN1	ODIRA
3171	182	H03	1	WT	3	1	Between GFP and GAP1	TIF1	ODIRA
3172	182	H03	1	WT	3	1	Between GFP and GAP1	DYN1	ODIRA
3173	182	H03	1	WT	3	1	Between GFP and GAP1	DYN1	ODIRA
3174	182	H03	1	WT	3	1	kanamycin CDS	NUP133	ODIRA
3151	153	G04	2	WT	3	1	Between GFP and GAP1	RPF2	ODIRA
3152	153	G04	2	WT	3	1	Between GFP and GAP1	GLG1	ODIRA
3153	153	G04	2	WT	3	1	kanamycin promoter	MRS4	ODIRA
3154	153	G04	2	WT	3	1	Between GFP and GAP1	RPF2	ODIRA
3155	153	G04	2	WT	2	1	Between GFP and GAP1	LTR YKRCẟ12 or tRNA	unresolved
3156	182	H05	3	WT	1	1	No ChrXI CNV	No ChrXI CNV	NA
3157	182	H05	3	WT	1	1	No ChrXI CNV	No ChrXI CNV	NA
3158	182	H05	3	WT	1	1	No ChrXI CNV	No ChrXI CNV	NA
3175	182	H05	3	WT	1	1	No ChrXI CNV	No ChrXI CNV	NA
3176	182	H05	3	WT	1	1	No ChrXI CNV	No ChrXI CNV	NA
3177	182	H05	3	WT	1	1	No ChrXI CNV	No ChrXI CNV	NA
3178	182	H05	3	WT	1	1	No ChrXI CNV	No ChrXI CNV	NA
3179	182	H05	3	WT	1	1	No ChrXI CNV	No ChrXI CNV	NA
3180	182	H05	3	WT	1	1	No ChrXI CNV	No ChrXI CNV	NA
3181	182	H05	3	WT	1	1	No ChrXI CNV	No ChrXI CNV	NA
3182	182	H05	3	WT	1	1	No ChrXI CNV	No ChrXI CNV	NA
3159	166	G06	4	WT	3	1	kanamycin promoter	Between YKR041W and UTH1	ODIRA
3160	166	G06	4	WT	3	1	kanamycin promoter	Between YKR041W and UTH1	ODIRA
3162	166	G06	4	WT	3	1	kanamycin promoter	Between YKR041W and UTH1	ODIRA
3163	166	G06	4	WT	3	1	kanamycin CDS	ARS1118	ODIRA
3164	182	H07	5	WT	1	1	No GAP1 CNV	No GAP1 CNV	NA
3165	182	H07	5	WT	3	1	kanamycin CDS	MRS4	ODIRA
3166	182	H07	5	WT	3	1	Between GFP and GAP1	UIP5	ODIRA
3167	182	H07	5	WT	3	1	kanamycin CDS	MRS4	ODIRA
3168	182	H07	5	WT	3	1	Between GFP and GAP1	UIP5	ODIRA
