# Supplementary material for: Template switching during DNA replication is a prevalent source of adaptive gene amplification
Source: eLife. 2025 Feb 3;13:RP98934. doi: 10.7554/eLife.98934 (PMC11790251; doi:10.7554/eLife.98934)
Supplement: Supplementary file 6. [file elife-98934-supp6.zip]

Archive with 1 entries (1 files):
- Supplementary_File_6.csv
