# Supplementary material for: Template switching during DNA replication is a prevalent source of adaptive gene amplification
Source: eLife. 2025 Feb 3;13:RP98934. doi: 10.7554/eLife.98934 (PMC11790251; doi:10.7554/eLife.98934)
Supplement: Supplementary file 6. [file elife-98934-supp6.zip › Supplementary_File_6.csv]

sample	generation	Timepoint	Ancestor_Strain	pop_name	chemostat	Description	CNV_Mechanism	CNV_breakpoint_up	CNV_breakpoint_down	junction_up	junction_down	cnv_start	cnv_end	cnv_length	distance_start	distance_end	gap1_copies	gap1_rounded	GFP_copies	gap1_reporter_copies	mean_rd	median_rd	sd_rd	min_rd	max_rd	ODIRAtype
2676	79	6	2071	gap1_all_1	A04	LTR and ARS KO	transposon-mediated	LTR 460kb	new LTR	NA	NA	459816	520246	60430	58388	2042	1.773744832	2	1.616762237	1.638330171	42.3311041	39	70.37310034	0	3914	transposon-mediated
2678	79	6	2071	gap1_all_1	A04	LTR and ARS KO	transposon-mediated	new LTR	new LTR	NA	NA	514800	521500	6700	3404	3296	2.031671445	2	1.793131912	1.796679643	69.4039782	65	103.0365084	0	4895	transposon-mediated
2680	79	6	2071	gap1_all_1	A04	LTR and ARS KO	transposon-mediated	new LTR	new LTR	NA	NA	514841	520226	5385	3363	2022	2.610589583	3	2.638505736	2.377651584	49.53355185	43	81.14109687	0	5073	transposon-mediated
2681	79	6	2071	gap1_all_1	A04	LTR and ARS KO	NAHR	YKR011C	new LTR	NA	NA	462821	581500	118679	55383	63296	2.820192245	3	2.610092279	2.492941647	79.27922033	73	107.5290101	0	5295	NAHR
2682	79	6	2076	gap1_ltr_1	C04	LTR KO	ODIRA	DAL80	TRK2	gataaACAATATCCCGCTCAGTAATACAAAATTACTACTGTCTCAGAAAGAATATTCAAGAGAAAGAAGAGACTGCTTACAACTGGTGGTGGTTCATTACCTACGAATAATCCGAAGGTTTCTATTCTGGAACTGTCTCTTATACACATCTAAAGC;accataaacttTTCCAGAATAGAAACCTTCGGATTATTCGTAGGTAATGAACCACCACCAGTTGTAAGCAGTCTCTTCTTTCTCTTGAATATTCTTTCTGAGACAGTAGTAATTTTGTATTACTGAGCGGGATATTGTTTATCTGCCGTCATACTATATTAC	CACCGAGATCTACACTATCCTCTTCGTCGGCAGCGTCAGATGTGTATAAGAGACAGCTATCTATCGTGGCAGCCAACCTTTGGCAGAAACTCCGTCTTCATTGGACTCACAAAGCACGATATTCGACACCGCCGAGTTCCTCCTTTTGTTGctttgtgagtccaatgaag	507200	532000	24800	11004	13796	2.715329781	3	2.70605545	2.476426087	70.00158588	64	99.79149063	0	5171	ODIRA one end
2684	79	6	2076	gap1_ltr_1	C04	LTR KO	ODIRA	SPC34	TRM2	ACCCTGAGAAACAATCCGTTTCACGTAGAGACGGCAAGGAGGGAGTATTCGACTATGTTATTAAACGAGATACGGACATGAAAAGAAATAGAAGGCTGGGCAGACCAGGGTTGACTTTGAACAGAAGATACGCCTCGTCGTGGTTACAGTCctttattagtctagtaatgtcttttct	ATTATAAACTaaaaaggttgAATCAGCACCATGACTGGAAGTACTGAAATGGTACCACCAACAATGAAAacctgctccctggagaaattttgagattttaaCATACCGTTGACAACAAAAGGCTTTCGTCTCCTTTGACAGATTCTGGTAACCGCCGGACTAAGAAGCCAAAGTTGAGAAAGTACAAGGCCAA	511546	552629	41083	6658	34425	2.803058874	3	2.435067733	2.490330267	73.62780942	68	112.0846082	0	5596	ODIRA one end
2685	79	6	2076	gap1_ltr_1	C04	LTR KO	ODIRA	DID2	DYN1	TTAGTATACAATTTATGTACAGCATATGTGGTCATACATACATAACATAGCTGGAAACGTAATGATGAACTAATGAGCAAAGTTGCTGACGAGAATGGCATGGAATTGAAGCAAAGTGCAAAACtggacaatgttccggagataaaggcgaaagaggttaatgtCTGTCTCTTATACACATCTGACGCTGC	CCAGTGAAGGAACACATCGTGAGGATTTGTTTCCTTACGTAGTTGGGGAATTTTCCTGAAAAAGCAACAGCAAATCTTTTGACGACACCTATTTTAAAGCTTATAAGAAATAATGAGGATGATTATGAACCTGTCTCTTATACACATCTCAgagcccacgagacgctacgctatctcgtat	509018	549000	39982	9186	30796	2.477088156	2	2.377581993	2.289605803	47.57185979	42	80.17238275	0	4745	ODIRA
2687	79	6	2076	gap1_ltr_1	C04	LTR KO	ODIRA	CAF4	YSR3	gcttacgATTTACCAGTATCGTCCTTAGATTTAGATGGTAAATCGTAAGCAATCACGTCAAGAATTGAGCTTGTCCTCAAATCCCAAATCCTTACGCTATTGTCCATCGAGCCTGTTACCAATTTTTCGGAATCAAACTTCAAACTTGTAATTACATC	GAATAgaaccacatgatgcgtacctactacatacaaggttccatccgtatctttcggttaaccagtcgctgcaatccagcccactgactacgccAACAAGCCCCATGCTACACTCAAAAGGGGAAACCAGAGATGTTCACCAATCTGGAAATTTCGTAAAGCATGCACCACCCAGATTCTTATAAAAAAACAGATAGCTCCAACTGCGGCGCCGCTAAATAAATCCAGCATACCATGCATACCGCAGTAAACTCTACCAAAAACCAGGGTTAAGTAGTAAAATATCACCGCCAGTTGACAGAATCACACTAAGTG	508978	538243	29265	9226	20039	2.769170483	3	2.516026764	2.502498294	61.01193876	55	99.98028839	0	5383	ODIRA one end
2689	79	6	2076	gap1_ltr_1	C04	LTR KO	ODIRA	DAL80	TRK2	TCTGCCTGTCTCGTGGGCTCGGAGATGTGTATAAGAGACAATGTAATATGGTATGACGGCAGATAAAgcagccttgtcagctctatatttgacgtgtCAATATCCCGCTCAGTAATACAAAATTACTACTGTCTCAGAAAGAATATTCAAGAGAAAGAAGAGACTGCTTACAACTGGTGGTGGTTCATTACCTACGAATAATCCGAAGGTT;atataatgtaatatagtatgacggcagataaACAATATCCCGCTCAGTAATACAAAATTACTACTGTCTCAGAAAGAATATTCAAGAGAAAGAAGAGACTGCTTACAACTGGTGGTGGTTCATTACCTACGAATAATCCGAAGGTTTCTATTCTGGAAAAGTTTATGGTGAGCGGGTCCATT;TCTG…	TCtttggcaGGAGATGTGTATAAGAGACAGTCATTGGACTCACAAAGCAACAAAAGGAGGAACTCGGCGGTGTCGAATATCGTGCTTTGTGAGTCCAATGAAGACGGAGTTTCTGCCAAAGGTTGGCTGCCACGATAGATAGTTGGTGCTCATTGTTCtg	506888	531839	24951	11316	13635	2.724517421	3	2.483808123	2.449483002	59.24845154	54	79.9889176	0	4699	ODIRA one end
2690	79	6	2076	gap1_ltr_1	C04	LTR KO	complex CNV	LTR 460kb	NAP1	NA	GTGTATAAGAGACAGGTAACAACAGGGGTTGGTTAGCCAAGATGTCCTCCTCGTTGATGGTGCCGATCTTGTCATCCTGCTCCTGTTGTTTCAGTCCATCCAGGACAGACTTGGCTCGCTGGTGGGCCAGGACCTGTCTCTTATACAgaaactCATCTCCGAGCCCACGAGACCGTACTAGATCTCGTATGCCGTCTTCgaaTGCT;AGCAGAAGACGGCATACGAGATCTAGTACGGTCTCGTGGGCTCGGAGATGTGTATAAGAGACAGGTCCTGGCCCACCAGCGAGCCAAGTCTGTCCTGGATGGACTGAAACAACAGGAGCAGGATGACAAGATCGGCACCATCAACGAGGAGgacatcttggctaaccaacccctgttgttacctgtctctta…	458500	529500	71000	59704	11296	4.248421757	4	4.24810639	3.808511782	60.8511342	54	104.3124952	0	5412	complex CNV
2691	79	6	2150	gap1_ars_1	E04	ARS KO	LTR NAHR	LTR 460kb	LTR12	NA	NA	458264	520247	61983	59940	2043	2.823706744	3	2.462430399	2.591189553	56.93992398	51	92.15615127	0	5328	LTR NAHR
2692	79	6	2150	gap1_ars_1	E04	ARS KO	ODIRA	CAF4	DYN1	GCAAATGTATTCAGCAACTTGACCTTATCTTCACACCTACACATAGCGACATTAAAATGCCTGCACGTTCATTAAACATTGGTGCTTCTGTGCCAAGTAAACATGCACCATTGTTTAATGAACGTGCAGGCATTTTAATGTCGCTATGTGTaggtgtgaagataaggtcaagttgctgaataca;GCAAATGTATTCAGCAACTTGACCTTATCTTCACACCTACACATAGCGACATTAAAATGCCTGCACGTTCATTAAACATTGGTGCTTCTGTGCCAAGTAAACATGCACCATTGTTTAATGAACGTGCAGGCATTTTAAatTGTCGCTATGTGTAGGTGTGAAGATAAGGTacataaagacgaaatcacagccctgtcttttgattctgaagctt…	CCAAAATGATAATGGTTCATTGAACTGCATTTTGAAGACAACAGTTCTAAAAAATGAACAATTTTCGAAGCTAAAGACTTAGAATCTTCGAACCCCATAATTTGTAATATCATCTCCGCAAAGTGGTACTATTGCAGAGATGATATTACAAattatggctgtctcttatacacatctgacgctgccgacgaatagagaggtgtagatctcggtggtcgccgtgtca	509390	544477	35087	8814	26273	2.521431908	3	2.53299182	2.324115647	45.89971329	40	80.20566534	0	5112	ODIRA no ARS
2693	79	6	1657	gap1_1	H03	Wildtype architecture	ODIRA	KAE1	YKR051W	NA	NA	513014	537483	24469	5190	19279	2.772570257	3	2.612616144	2.53657496	52.12877097	47	84.3449099	0	4810	ODIRA
2694	79	6	1657	gap1_1	H03	Wildtype architecture	LTR NAHR	LTR11	LTR12	NA	NA	513053	520878	7225	4551	2674	2.776232993	3	2.618068555	2.663925611	82.53127063	78	102.8265537	0	4959	LTR NAHR
2695	79	6	1657	gap1_1	H03	Wildtype architecture	ODIRA	SPC34	YKR051W	NA	NA	511441	533892	22451	6763	15688	2.898528461	3	2.78374942	2.635127493	65.02222415	60	99.83562948	0	4888	ODIRA
2697	79	6	1657	gap1_1	H03	Wildtype architecture	ODIRA	CAF4	DYN1	NA	NA	509812	543760	33948	8392	25556	2.879475733	3	2.495683762	2.593253784	72.19102519	67	109.3414384	0	5358	ODIRA
2836	79	6	2076	gap1_ltr_3	C06	LTR KO	ODIRA	CAF4, SCP34	YKR051W	GGAAGAAGAAAGATCATCTGAAGCGTCGTCCTTCACGCAAAATGAAGAAGCCATATCGTCGTTATGTGATGTTGAAAGTAAGGATACGAGATTAAAAGATTTTTACAAGATGCCCCATGAAAAAAGCCACGTCTTATTTTGTTAGGTGATGatctaatttttttgagctttgtttattgattattttcaaatgtctcttgcttattttcgc	NA	504098	652500	148402	14106	134296	2.6257231056272157	3	2.566738237	2.4991014331935815	129.10687105212756	119	156.70714725845755	0	6735	ODIRA
2837	79	6	2076	gap1_ltr_3	C06	LTR KO	ODIRA	SPC34	NA	CGGAGATGTGTATAAGAGACAGATGGGGGAAAGCTTGGATAGATGTATAGATGATATTAATAGGGCGGTGGACTCTATGTCCACACTCTATTAATATCATCTATACATCTATCCAAGCTTTCCCCCATTCTGTAATTGCCACGTCTTATTTtgttaggtgatgatctaatttttttgagctt	NA	511958	535586	23628	6246	17382	2.5489087249444573	3	2.4118928648540363	2.427939767213941	123.68162714753768	114	146.8465449361691	0	6269	ODIRA one end
2838	79	6	1657	gap1_2	G04	Wildtype architecture	ODIRA	NA	RHO4	NA	NA	511966	635322	123356	6238	117118	2.539553172021105	3	2.371697660074606	2.423599356691289	121.16972942021472	110	148.17928848033628	0	6805	ODIRA one end
2839	79	6	1657	gap1_2	G04	Wildtype architecture	ODIRA	in between DID2 and CAF4; GAP1	DYN1, RHO4 unconfirmed	NA	NA	513658	552077	38419	4546	33873	2.5862160824484697	3	2.4850312466073996	2.486509423999053	93.83548023	84	125.41477426240296	0	6042	ODIRA
2841	79	6	1657	gap1_2	G04	Wildtype architecture	ODIRA	SPC34	ECM4	NA	NA	511000	586033	75033	7204	67829	2.464705881722348	2	2.4747941374604627	2.3730275920723503	79.12524359816466	71	104.85299061525654	0	5484	ODIRA
2843	79	6	1657	gap1_2	G04	Wildtype architecture	LTR NAHR	LTR11	LTR12	NA	NA	513053	521595	26388	6232	20156	2.604641290419946	3	2.557847521289795	2.469786733825116	126.93291221041432	116	146.6039034103294	0	6678	LTR NAHR
2844	79	6	2071	gap1_all_3	A06	LTR and ARS KO	complex CNV	PAP1	DYN1, OAF3	NA	NA	443021	567514	124493	75183	49310	2.573275634345314	3	2.464293414185681	2.4480729502578233	83.73713046807563	76	118.4169612240772	0	6049	complex CNV
2846	79	6	2071	gap1_all_3	A06	LTR and ARS KO	transposon-mediated	new LTR	new LTR	NA	NA	512861	521279	8418	5343	3075	1.892091608517088	2	1.827693597150166	1.853629121750937	103.18237934007652	94	127.55650611212953	0	6438	transposon-mediated
2847	79	6	2071	gap1_all_3	A06	LTR and ARS KO	transposon-mediated	new LTR	new LTR	NA	NA	512457	521751	9294	5747	3547	1.8463106874750643	2	1.8988134651393629	1.8153304163655135	125.76377667654072	117	149.78959744046537	0	6749	transposon-mediated
2849	79	6	2076	gap1_ltr_2	D05	LTR KO	aneuploid	NA	NA	NA	NA	1	670191	670190	518203	151987	1.6913757469030852	2	1.7940852962368004	1.7155024339317675	125.9865870798791	115	144.98905924737494	0	6140	aneuploid
2850	79	6	2076	gap1_ltr_2	D05	LTR KO	aneuploid	NA	NA	NA	NA	1	670191	670190	518203	151987	1.7376100969468249	2	1.769478756583698	1.699700465	99.58176082372552	90	130.84834344351606	0	5772	aneuploid
2851	79	6	2076	gap1_ltr_2	D05	LTR KO	aneuploid	NA	NA	NA	NA	1	670191	670190	518203	151987	1.7540118960451518	2	1.8681997293624977	1.8092853316864983	87.51255654	80	114.04325587866497	0	5150	aneuploid
2852	79	6	2150	gap1_ars_5	E08	ARS KO	ODIRA	OSH6	CCP1	NA	NA	448362	631285	182923	69842	113081	1.9587401664127029	2	2.046954474528229	1.911243794265478	74.86987719199004	67	110.70395734973746	0	5719	ODIRA
2853	79	6	2150	gap1_ars_5	E08	ARS KO	ODIRA	OSH6	CCP1	NA	NA	445401	569905	124504	72803	51701	2.4663198938874324	2	2.5069450889427216	2.3611045377841906	130.17338069075188	120	174.78815270802906	0	7516	ODIRA
2854	79	6	2150	gap1_ars_5	E08	ARS KO	LTR NAHR	LTR 460kb	LTR12	NA	NA	458401	520845	73444	69803	3641	1.8676054538314768	2	1.9880240376290532	1.8654561715469271	128.97031926504835	119	166.21377706791935	0	7127	LTR NAHR
2855	79	6	2150	gap1_ars_5	E08	ARS KO	ODIRA	OSH6	GLG1	NA	NA	445398	569997	124599	72806	51793	2.3855549213231697	2	2.6810083716803232	2.436174136451532	86.21311210935967	79	117.18265192560769	0	5329	ODIRA
2924	125	9	2076	gap1_ltr_2	D05	LTR KO	NAHR	NA	BET3/SPT4	NA	gtacagtgtaagagatgtctagtgaaagagcctgtatgctgtatggcatagtgcagaccacaaatgagtttaatagagatggttgtcccaactgtcagggtatttttgaagaggcaggtgtttctacaatggaatGTACGTCGCCTTCTTTCGAGGGCCTCGTAGGAATGTGATGGTGATTGTGATGTCTGGTTTGTGTCGGATATCTTGAGAGGAGACTCTCAGACGGAGATCAAGGTTAAGTTAAATAGAATTTTAAAAGACGAAATACCGATCGGCGAAGATT	512392	577434	65042	5812	59230	2.212462496	2	2.222868883	2.243017732417217	108.22206413227148	99	146.2508539	0	6605	NAHR
2925	125	9	2076	gap1_ltr_2	D05	LTR KO	aneuploid	NA	NA	NA	NA	1	670191	670190	518203	151987	1.5701996272487129	2	1.7246169703871073	1.5945419952148256	77.93617026210435	69	111.2940146629836	0	5718	aneuploid
2926	125	9	2076	gap1_ltr_2	D05	LTR KO	aneuploid	NA	NA	NA	NA	1	670191	670190	518203	151987	1.544230702699285	2	1.6178057799319083	1.6261655391788878	74.53230916442583	66	106.22548476384704	0	5416	aneuploid
2927	125	9	1657	gap1_2	G04	Wildtype architecture	aneuploid	NA	NA	NA	NA	1	670191	670190	518203	151987	1.810232852052745	2	2.0793537787424587	1.7968064993905946	60.1738554	52	88.31984817494788	0	4745	aneuploid
2929	125	9	1657	gap1_2	G04	Wildtype architecture	LTR NAHR	LTR11	LTR12	NA	NA	513053	521595	8542	5151	3391	2.143459175421016	2	2.4423539872021935	2.2574042078506045	60.73318585694187	54	90.44382945233843	0	4937	LTR NAHR
2930	125	9	1657	gap1_2	G04	Wildtype architecture	ODIRA	in between DID2 and CAF4	YKR045C	NA	NA	511546	521576	10030	6658	3372	2.0637273827916385	2	2.4602702468641295	2.2080523346293375	57.53809970118506	51	80.99701754130074	0	4537	ODIRA one end
2931	125	9	2076	gap1_ltr_3	C06	LTR KO	ODIRA	DID2	NA	ttattggcttgcttttgtaattgttttgatgtaaactttagttggaaaagagtgttttccaaacctgctgcagaattacgtgacatttctcagtgcgatgtctgacttcctataCTTTCAAAGTAGCTCACATCTCATCAAACTGCTTTCACATTGATTCGTGTTCATTCTTATCATTTCTTTAGTGACACTTATTTTTACGCGAACGGGTAACACACTGCCATTTATCCTGTCTCTTATACACATCTCCGAGCCCACGAGACGC	NA	508569	527471	18902	9635	9267	2.1836264623805337	2	2.303317320789582	2.2022153001881972	55.41519247557364	49	79.85007581554761	0	4528	ODIRA one end
2936	79	6	2071	gap1_all_2	B05	LTR and ARS KO	transposon-mediated	LTR 460kb	new LTR	NA	NA	460480	520246	61766	57724	4042	1.7466544944700386	2	1.9071026440335328	1.7283863329522091	129.25475868926273	118	160.22452601460375	0	6977	transposon-mediated
2937	125	9	2071	gap1_all_3	A06	LTR and ARS KO	transposon-mediated	LTR 460kb	new LTR	NA	NA	459785	520993	62208	58419	3789	2.065459084563351	2	2.010470958629355	2.007462274	96.86663636639928	89	123.07008128786784	0	5359	transposon-mediated
2938	125	9	2071	gap1_all_3	A06	LTR and ARS KO	complex CNV	downstream of GCN3	unresolved	NA	NA	489885	520000	30115	28319	1796	3.636013888686383	4	3.3422607138898184	3.365781803517893	72.94814389192773	64	92.21138576593464	0	4754	complex CNV
2941	125	9	2071	gap1_all_2	B05	LTR and ARS KO	complex CNV	downstream of GCN3	unresolved	NA	NA	489873	521500	31627	28331	3296	3.094639200991785	3	2.9718593463947216	2.9560710748974817	60.679836295739086	53	86.07729252089169	0	4746	complex CNV
2942	125	9	2071	gap1_all_2	B05	LTR and ARS KO	transposon-mediated	LTR 490kb	new LTR	NA	NA	490899	520086	32187	28305	3882	2.3556673632574032	2	2.177237631639794	2.228244673	76.06275592248615	67	100.74108834331784	0	5245	transposon-mediated
2943	125	9	2071	gap1_all_2	B05	LTR and ARS KO	transposon-mediated	LTR 460kb	new LTR	NA	NA	458141	520246	64105	60063	4042	2.1786098747672424	2	2.3627669506371376	2.162074082346757	42.30260012235484	37	57.78024417320937	0	3608	transposon-mediated
2944	125	9	2071	gap1_all_2	B05	LTR and ARS KO	transposon-mediated	LTR 490kb	new LTR	NA	NA	490211	520351	32140	27993	4147	2.191284006147155	2	2.183941531311824	2.106518744556656	70.54280739539622	63	96.89605550811464	0	5318	transposon-mediated
2945	125	9	2150	gap1_ars_5	E08	ARS KO	complex CNV	LTR 490kb, in between DID2 and CAF4	DYN1, CCP1	NA	NA	490211	522351	32140	27993	4147	2.2087369134994272	2	2.4286787979452535	2.1600112278263213	80.55300607443594	71	116.9916565	0	6137	complex CNV
2946	125	9	2150	gap1_ars_5	E08	ARS KO	ODIRA	OSH6	CCP1	ATGCCTGCTGCTTGTTTGGTAGATCCCAATAAGCTGTAAAATATTCACCAAGGACTGGGTTCAATGGTTTTTTTACAGCCTTTGGAGCAATATGCCAGCCTGCCAAATACCATTGAACCCAGTCCTTGGTGAATATTTTACAGCTTATTGGgatctaccaaacaagcagcaggcatattactgtctcttatacacatc	ATGCTTAAGTACTTGGGATCCTGAATCAAAGAATAATCAGTGGGCAGCATCATGTAGCCGCTCTTAGAGTCCCACTGTTCGTTGTTCGCGTCGTTCTTTTCCAATTTCCAGTCTTCATTCAGCAAGTTCAAGTAAAACTCATTGGTAAAGACGTTGTTAGCGGCTCCCCATGGCCCTTCGTATCCAGAGTTCTTCAAGTTGCTCTTATGGGGGCTCACGCTCTGGGCAAGACCTGTCTCTTATACACATCTCCGAGCCCACGAGACGTAGAGGAtagtgtagATCTCGTtggtcgccgtatcattaaaaacggggggggggggg	457020	669931	212911	61184	151727	1.9367924536824812	2	2.0431654354155815	1.9015139699499437	81.38095576859403	72	114.96904329493708	0	6046	ODIRA
2948	125	9	2150	gap1_ars_5	E08	ARS KO	LTR NAHR	LTR 460kb	LTR12	NA	AGTCGATTTAGATTTGTTGAAACAAGAAATTGCAGAAGAAAAGGCAATTATGGCCACAAAGCCAAGATGGTATAGAATCTGGAATTTCTGGTGTTAATCCGCTCTTTCCTCATAAGGAAATCCCCTCTTATGATCTTGAGAAATGGtctcttatacacatctccgagcccacgagacgtagaggaatctcgtatgccgtcttctgcttgaaaaaaGGGAA;atggaatcccaacaattatctcaacaTTCCCCCATTTCTCAAGATCATAAGAGGGGATTTCCTTATGAGGAAAGAGCGGATTAACACCAGAAATTCCAGATTCTATACCATCTTGGCTTTGTGGCCATAATTGCCTTTTCTTCTGCAATTTCTTGTTTCAACAAATCTAAATCGACT	458977	520289	71312	64227	7085	1.6269086278541187	2	1.8803290769948413	1.6511746022646536	81.73960183361919	73	119.39634005303655	0	5978	LTR NAHR
2951	79	6	1657	gap1_3	H05	Wildtype architecture	LTR NAHR	LTR11	LTR12	NA	NA	513704	520211	6507	4500	2007	2.6386961316091995	3	2.510130769448007	2.472130792727024	84.0754788	76	107.18504	0	5830	LTR NAHR
2952	79	6	1657	gap1_3	H05	Wildtype architecture	LTR NAHR	LTR11	LTR12	NA	NA	513706	520227	7521	5498	2023	2.9832989169769313	3	2.3242337243058393	2.6483076094673894	137.42415592733911	132	168.4755344777011	0	7091	LTR NAHR
2953	79	6	1657	gap1_4	G06	Wildtype architecture	LTR NAHR	LTR11	LTR12	NA	NA	513972	521466	11494	6232	5262	1.9500257168170103	2	1.6791416999505524	1.830682566844669	101.93824542736118	95	120.00477947684124	0	5939	LTR NAHR
2954	79	6	1657	gap1_4	G06	Wildtype architecture	LTR NAHR	LTR11	LTR12	NA	NA	513573	521466	11893	6631	5262	2.132658618479756	2	1.8632735905283595	1.9160943992062045	63.45964351415418	60	83.84757760091739	0	4390	LTR NAHR
2955	79	6	1657	gap1_4	G06	Wildtype architecture	LTR NAHR	LTR11	LTR12	NA	NA	513978	521887	8909	6226	2683	2.1089978775325227	2	1.5841071604497945	1.869216559528156	82.65592572437221	78	133.96445593844413	0	6521	LTR NAHR
2956	79	6	1657	gap1_4	G06	Wildtype architecture	ODIRA	unresolved	SHB17	NA	NA	511546	524122	12576	6658	5918	2.850559519511283	3	2.872361597	2.6392165317316554	89.26316767595316	84	127.7713397903661	0	6080	ODIRA one end
2957	79	6	1657	gap1_5	H07	Wildtype architecture	LTR NAHR	LTR11	LTR12	NA	NA	513585	521903	7318	4619	2699	2.628971776180536	3	2.433637714096196	2.374198254152775	82.34769780220655	76	114.43079559336265	0	5637	LTR NAHR
2958	79	6	1657	gap1_5	H07	Wildtype architecture	LTR NAHR	LTR11	LTR12	NA	NA	513531	521932	7401	4673	2728	2.657144194	3	2.489934204	2.4642259205372197	78.45199545727881	72	112.36996127434423	0	5513	LTR NAHR
2960	79	6	1657	gap1_5	H07	Wildtype architecture	ODIRA	CAF4	YKR041W	catgcaaatagataagaaaaattacaatatgttgattactGAAGTAAGGATGCCACTCTGAAGTTATGGGACTTAAATCTGAGTAGAGAAATATATTGTAATTTTTCTTATCTATTTGCATGCAATTAACAGTAGCAAGGTGACCAGGCAGCTCTCCAACTTGTATCCCATGGTTCAAATCCCACACTTTT	gcctttgaccaggcaaaaggtatcagctctaaggttgtaacacacttgtagcctgctatgctttcaccgtactcgaaaagcttagcctcatgacTAGTTGTACCAACGCCCTTTATTTTCTTTTTTTTCTCTTGACCCTTCGTCGTATTCATCGCCACTGGTACACGCCGTATGGTGCTTTTTTGCTCATTTTAGTTTTGACGTTGCGATGGTTTCGCGGACCAATCGCATGGGTGGTGGTGGAT	509454	521908	12454	8750	3704	2.767808972648191	3	2.477111617316168	2.5179885160315636	85.50247057877456	79	120.55462738086948	0	6096	ODIRA
2961	79	6	2076	gap1_ltr_3	C06	LTR KO	ODIRA	DID2	TIF2	ccattttcgtcagcaactttgctcattaGTTCATCCACCTTATCGTTGTCCACCAGCATGGCATGGAATTGAAGCAAAGTGCAAAACTGGACAATGTTCCGGAGATAAAGGCGAAAGAGGTTAATGTTGACGACGAAAAGGAAGACAAACTTGCACAAAGACTAAGAGCATTGAGGGGC		508970	558828	49858	9234	40624	2.7383225929220125	3	2.6104614267840036	2.3995063756322863	59.114681928770075	54	101.51060722317062	0	5925	ODIRA
2963	79	6	2076	gap1_ltr_4	D07	LTR KO	ODIRA	unresolved	RHO4	NA	gctgatatcttatgtccaaggaacatttccgactgattatattcctactattttcgaaaattatgtcacaaacatagaaggacccaacggtcaaattatagaattggcattatgggacactgccggCCAAGAAGAGTATCGTAGACTTAGACCGCTTTCATATACGACTGCAGATGTGCGGATGGTGTGCTATTCTGTTGGTAGTAAGACATCGCTTAAAAATGCTTAACCTCTGGGAACCAGAGATCTTCCACAATTTTAAGCGATGTCTTACTACCAACAGACTAGCACTCCATCAGCACATCTGCATGGGTATCTGAACGAGGTCTCTGTGTACTA	514791	551816	37025	3413	33612	2.2617492788750515	2	2.827341190989126	2.3124428053124944	24.50321179795681	22	38.51949122601146	0	2303	ODIRA one end
2964	79	6	2076	gap1_ltr_4	D07	LTR KO	ODIRA	SPC34	TRK2	NA	actcggcggtgtcgaatatcgtgctttgagattgctgtGCTGCATTCTCATGGTATACTACATCGGATTCAACATTTTGGCGTTTGTGAGTCCAATGAAGACGGAGTTTCTGCCAAAGGTTGGCTGCCACGATAGATAGTTGGTGCTCATTGTTCTGGTGAAGGGGTGGCCTATATCACCTTCACGTCG	511465	532000	20535	6739	13796	2.6150212798451515	3	2.582625767607851	2.4253821000263724	24.195586458000054	21	42.37814987398465	0	2793	ODIRA
2965	79	6	2076	gap1_ltr_4	D07	LTR KO	ODIRA	CAF4	PET10	NA	NA	509094	528138	19044	9110	9934	2.434549333607169	2	2.388432395046256	2.3183184980534093	28.693037699235713	25	56.96821355263162	0	3751	ODIRA
2966	79	6	2076	gap1_ltr_5	C08	LTR KO	ODIRA	unresolved	upstream of Lysine tRNA	NA	cctttattaGTTATTTATATGAGTTAGCCCTCCGAAGAACTCATATAAATAACTAATAAAGGCGAAATAGTGGTCACCACCATCACACTACACCCATATCAACGACAAGAGTTTAATTTGACCGTGGAAATTTATTACTGCTGATTTGGGTTCTATGATA	514847	582279	67432	3357	64075	2.674965601042505	3	2.331046362644582	2.433571307898642	100.79514623177845	93	146.0128337439645	0	6764	ODIRA one end
2968	79	6	2076	gap1_ltr_5	C08	LTR KO	NAHR	URA6	YKR005C	ggagactagtatgcccgtcatcgagtGCTTTGAAACCAAATCGAAAGTCGTCCGTGTTCGTTGCGACAGATCCGTCGAAGATGTGTACTTGTTACGATTTTAGTTCTTGGAAACCATCTTCTTTTGGCTTTTGTCGACGTGATTAAAGTCGTCCCTGTTTCAGTATCAGTCTTGGTC	NA	390000	669931	279931	128204	151727	2.799058870408885	3	2.279662318574213	2.5240357615187774	81.47234204805606	74	123.8329874	0	5800	NAHR
2970	79	6	2076	gap1_ltr_6	B09	LTR KO	ODIRA	DAL80	NFT1	CGTGGGGTGGTCCTCTCCGTCACAATCATCCACTCCAGCAGCAGCTGAAAGTGTAGGCGAGGACCACCCCACGTGCCAGAATTGTTTCACTGTCAAAACGCCCCTATGGAGAAGAGATGAACAACAACAATGTGAACACTAACGGTACTGTTCTCTGTAACTGTCTCTTAtaca	ccttttcgagttGGCTAAAGTCTCATTCGATAATAAAAGATAAGACAACTCGAAAAGGTTTTCGAACTCGCCACTCTGCCTACAGAGGCGGTAAAAAATGGTATTTCGATCAGATATTAGAGTGTATGGATGATCATACTCCTTGACTCTGCCCATTTCCATC	508135	660508	152373	10069	142304	2.886860187285498	3	2.3466911770815053	2.595035528	147.0755368600847	137	210.32199809333608	0	9081	ODIRA
2971	79	6	2076	gap1_ltr_6	B09	LTR KO	ODIRA	in between DID2 and CAF4	SRP40	GAGCTGGACAAGAGACAGTAAATGTACAGCATATGTGGTCATACATACATACCATAGCTGAAAAAACAAGCTAACAGGTCATGCATTTTTAGTAAATCATGACGTTTCCAGCTATGTTCTGTATGTATGACCACATATGCTGTACATAAATccgagcccacgagacccacggccatctcg	AAGAGACAGCTTGCTCTTTTCTTGGTTTCATCTTCTGATTCGGATTCCGAAGAAGATTCGTCAGAACTAGAGCTAGAGGAAGAAGAATCAGAAGATGAAACCAAGAAAAGAGCAAGAGAATCAGACAACGAAGATGCTAAGGAGACTAAAActgtctctt	508715	615386	106671	9489	97182	2.842089938170025	3	2.5797473546783594	2.6120604734532926	98.65442299565026	92	144.9478384599534	0	6766	ODIRA
2974	79	6	2076	gap1_ltr_7	H09	LTR KO	ODIRA	CEN11	TEL11	gattctgcatttatctttctcttgaaccgtaaatatcattttcataACTCACATGATAAAAAAATATTTAAAATTTTAAAAAAAGAAATTGGTAATTAACCTCACCTAACTTCTTTAATCACTTCTCAACTCTATTTACAATTTTGCTTTGATTTATACATATGAAGCACTTTACAATCCTAACTATGTGTATTTGA	NA	443423	669931	226508	74781	151727	2.9057860215866236	3	2.5226132420115253	2.527650653802319	51.64111947782363	46	93.17004638856896	0	4999	ODIRA one end
2975	79	6	2076	gap1_ltr_7	H09	LTR KO	ODIRA	DID2	DYN1	caacagttgtaatctttcatttttctttcttatagcattggatgcatatatacgagatatatGCTCACATCTCATCAAACTGCTTTCACATTGATTCGTTTTCATTCTTATCATTTCTTTAGGGGCAATTTTCCAGCACCAGATAAATGTCACGTAATTCTGCAGCAGGTTTGGAAAACACTCCTGTCTAACTAAAGCTTATACACATCTCCGAGCCCACGAGACGATCATTCATCGCGTATGCCGGCTTCTGCTTGGAAAAGGGGGGGGGGGGG;gctcacatctcatcaaactgctttcacattgattcgttttcattcttatcatttCTTTAGGGGCAATTTTCCAGCACCAGATAAATGTCACGTAATTCTGCAGCAGGTTTGGAAAACACTCCT…	ATCGTTAACTTCAGAGTTGTGTCGAAATTTGGACTATGTATTACTTCGAGTGTTGTGTCGAGTTGAAACGCTCTTGTGGTTATCATTTTATACTCACTGGTTAAGCTTTTAAATTTCGAAGTTTCGAGCGGTAAGAAGTTAACGATAGATTctttaaagatgataaaatcgtcactatagacatttttagagagacaaagaagacaattcacaaggtgtta	508112	546591	38479	10092	28387	2.879180092652398	3	2.568249704034199	2.4973348839602085	50.58120329439205	45	83.31436064889279	0	4779	ODIRA
2977	79	6	2076	gap1_ltr_7	H09	LTR KO	ODIRA	DAL80	ESL2	TCTTCAAGCTGATAGGCCTTGGTTCCCCGTGCAACTTCAGGAAGAGGCCTATCAGCTTGAAGACGGACACCATTCTGTCaagaaataggaaaaagctgaataacaacaatgtgaactgtcTCTTATACACATCTGACGCTGCCGACGAAACGATGCGTGTAGATCTCGGTGGTCGCCGTATCATTAAAAAAG	ggttggtacggaataccacagcaaatttgagtttatcagatttTCAAGTGTTAAATCCGTACCAACCTAGGGAAGGATGGAGTGGCAGATGGCCGCTGCTGCTGTGATGCAGACAGAAACATCGAACGAGTATTTTCATTTTCAGAAAGCCTTAATGGATTCTGAACAGAGGTTTCTGGCATAATATAGTGGAT	507285	629869	122584	10919	111665	2.4799542839742417	2	2.351376361474345	2.3016280443595343	53.121799868998686	47	82.95206128455968	0	4759	ODIRA
2978	79	6	2076	gap1_ltr_8	E10	LTR KO	ODIRA	in between DAL80 and DID2	YKR041W	NA	NA	507800	520234	12434	10404	2030	2.699609230427756	3	2.622799526705851	2.4274569331293048	56.400071521439656	52	77.18182845882643	0	4181	ODIRA
2979	79	6	2076	gap1_ltr_8	E10	LTR KO	ODIRA	CAF4	UTH	NA	NA	510239	523843	13604	7965	5639	2.928269342	3	2.369767894771723	2.655916208789888	84.94084930136157	80	120.09506633414328	0	5876	ODIRA
2980	79	6	2076	gap1_ltr_8	E10	LTR KO	complex CNV	SPC34	CCP1/SRP40	CAAGGCATATAGGAGCCTTTGAATTTGCGGATCATCCTTGAACACGGCTGATAATGCTTTGAATGTACTTAAAGTTATGGCCGAAGTAACAGATTTATGGCCACTAACAGAGTTCAAGCAGGATTACGACCAATTGTACCATAATTATGAACTTCTTTCTTGATGAAGCGCAATTTGGAAGAAAGTTGTTCATAATTATGGTACAATTGGTCGTAATCC	RECOMBINATION CCP1/SRP40:TGATGAGCTAGATTCAGAGTCACTGCTGTCACTGCTGTCACTGCTGCTGCTGCTGCTGCTGCTGCTGCAACTTTTGCTTACTCGCAATCCCACACGCGCCCCCCGCCTTCTCCCGGGCGTGCTAtctcGTAACCACGGATGGAACAACTGGGGGttA;acaggattcagagtcactgctgtcactgctgtcactgctgctgctgctgcTGCTGCTGCTGCAACTTGTGCTTACTCGCAATCCCAAAAGAGATCATCGTCTTCTCCCGGGGGTGGTAGTAACCACGGATGGAACAACTGGGGGAAGGCAGCTGCTTTGGCTTCCACTACACCGCTCGTTCATGTCtGCCTCTGTCGAAAAttA	511381	614541	103160	6823	96337	2.7430714725319194	3	2.5587568813449324	2.394119746909323	64.83655305419124	58	127.33212562929349	0	6033	complex CNV
2981	79	6	2076	gap1_ltr_8	E10	LTR KO	ODIRA	SPC34	DYN1	CTTTGGTTATTGGATTCTTCTTCCATGAGCACGCTTCCATTTTCCAAGGCATATAGGAGCCTTTGAATTTGCGGATCATCCTTGAACACGGCTGATAATGCTTTGAATctgGTACCTGAACTTGAATTTGAAATGACAGAGGAgtagggaaatcctcgacaaagatggtttttctTCCTATAAGAT	gtatcttgctttacattcgttatataaatgaacggaagcgcgggcgaaGGGCTCTGTGTATGATCTGAACTCAGGGACTAGCTTGAAAATGGCTTTGTAATAAATTTCATAAATTTGAGAAAGAGATTTTCCGCTGGGATAACCCAGGTAGAATTCCTATGTCAGAAAGATTTACACGACATGCTGCTATCTGTCTCTT	511447	543629	32182	6757	25425	2.711638581190347	3	2.731470465020087	2.4609504989069353	69.50649974686763	63	101.78704014509232	0	5608	ODIRA
2982	79	6	2150	gap1_ars_1	E04	ARS KO	LTR NAHR	LTR11	LTR12	attcctatgtgctcgagtacaatTTCTAGTATATTCTGTGTATGTATATTATAGCCTTTATCAACAATGGAATCCCAACAATTATCTCAACATTCCCCCATTTCTCAAGATCATAAGAGGGGATTTCCTTATGAGGAAAGAGCGGATTAACACCAGAAATTCCAGATTCTATAC;attatagcctttatcaacaatggaatCCCAACAATTATCTCAAGATTCCCCCATTTCTCAAGATCATAAGAGGGGATTTCCTTATGAGGAAAGAGCGGATTAACACCAGAAATTCCAGATTCTATACCATCTTGGCTTTGTGGCCATAATTGCCTTTTCTTCTGCAATTTCTTGTTTCAACAAATCTAAATCGACTTCTCTTCTACCCGTATCAATGTCCATCT…	NA	513979	520247	8268	6225	2043	2.6212077364607285	3	2.130795066497695	2.321282345832296	210.1441220780536	203	239.3627041645624	0	9686	LTR NAHR
2983	79	6	2150	gap1_ars_1	E04	ARS KO	NAHR	in between LTR11 and CNV reporter	DYN1	GGTCGTCGGCAnCGTCAGATGTGTATAAGAGACAGATAATCGATGAAACGATAATTTACATCATATTTAACAGCAAATTTGCTTAGTAGACTCTTGCGGGCGTTCCATCCGTGTGAAATACATCATTTACACCTCGCTCTGGGTCAAGTAAtcaaaaaatacctcgtgtggctgc	NA	513856	540170	26314	4348	21966	2.0144495489807723	2	1.7004624972071831	1.8260105077447857	139.86842084122836	133	166.24537469271968	0	7659	NAHR
2984	79	6	2150	gap1_ars_3	E06	ARS KO	LTR NAHR	LTR11	LTR12	CTATGTGGTATACTATCATATGCGGTGTAAGAAGAGGACATAAGGTTGAAAAATAGTCATCAATCTAATGAAAGCTGAAATGCAAGGATGGATATTCTCTATATAATAGGACCTATGCTTCGGTTACTTCTAATGAAACATATAAAACGAAAGCAGAAAATAATCGTAGTATTATTATGTagaaatatcg	NA	513701	520247	7546	5503	2043	1.9366989114200497	2	1.7053525356298636	1.7953648407919296	102.99591890515576	98	118.93053020707949	0	5754	LTR NAHR
2985	79	6	2150	gap1_ars_3	E06	ARS KO	LTR NAHR	LTR11	LTR12	ATataatagGACTCACTAACATATAAAACGAAAGCAGAAAATAATCGTAGTATTATTATGTAGAAATATCGATTCCATTTTGAGGATTCCTATGTGCTCGAGTACAATTTCTAGTTGTTGGAATAAAAATCAACTATCATCTCTGTCTCTTATACACATCTGAAGACATCTGCTTCTGAGC	NA	513813	520937	6124	4391	1733	2.3346811932607716	2	1.4317699098227843	2.0651096310731023	93.89340481391632	85	155.40170272336917	0	6963	LTR NAHR
2986	79	6	2150	gap1_ars_3	E06	ARS KO	LTR NAHR	LTR11	LTR12	NA	NA	513600	520247	7647	5604	2043	1.8020391122596964	2	1.9255286077081757	1.715508019331599	78.63949335060119	72	124.45040537070663	0	6340	LTR NAHR
2987	79	6	2150	gap1_ars_3	E06	ARS KO	LTR NAHR	LTR11	LTR12	NA	NA	513818	520271	12453	3386	9067	2.4787784182906965	2	1.3921147933656788	2.0873048697351253	107.24379709278102	98	167.5257429911248	0	7342	LTR NAHR
2988	79	6	2150	gap1_ars_4	F07	ARS KO	LTR NAHR	LTR11	LTR12	NA	NA	513707	520247	6540	4497	2043	4.030488872038415	4	3.256415860806666	3.4808112751495255	104.09490206010088	98	124.9584019950513	0	5855	LTR NAHR
2990	79	6	2150	gap1_ars_4	F07	ARS KO	LTR NAHR	LTR11	LTR12	NA	NA	513816	520247	6431	4388	2043	3.151840931174016	3	2.5746208381355777	2.717219672	88.54968682040223	82	141.97900556516535	0	6980	LTR NAHR
2992	79	6	2150	gap1_ars_6	D09	ARS KO	LTR NAHR	LTR11	LTR12	NA	NA	513694	520247	6553	4510	2043	3.5593180942338343	4	3.023580148245026	3.1784421414472117	114.30425929387384	105	144.85968283481077	0	6693	LTR NAHR
2993	79	6	2150	gap1_ars_6	D09	ARS KO	LTR NAHR	LTR11	LTR12	NA	NA	513655	520247	6592	4549	2043	3.635905875970259	4	3.0293383503170115	3.337982440589581	92.34747361446075	86	134.23324692788117	0	6424	LTR NAHR
2994	79	6	2150	gap1_ars_6	D09	ARS KO	complex CNV	CAF4	UTH1 and DRE2	CACTCTAGACGTCGTCGGCAGCGTCAGATGTGTATAAGAGACAGCTACAGATATCTTTCCAAACTTCTACTGTTCAGAGAGGTGGCTTGGCCCGAACCCATATAGAGATACTCTTTTTTACTCTCGCTCGTGGTAATCTTATATGTCATTCatggttagttttttttttatgactattttttttttccattac	caatactacgttaacaacgctggtgtctctgtggaagttggttgtatctggggtactgagggttccggtgtaggtaactgggccccagttgtcttgggtgctggttacaCTGATGGTATCACTTACTTGTCCATCATTCCAAACCCAATATTTTGATCAAGTGGATACCAGCGATGATTCCATTGAAGAAGAAGAATTAATCGACGAGGATGGTTCTGGTAAGTCAATGATTACnATGATTACATGCGGTAAATCCAAAA;CTGATGGTATCACTTACTTGTCCATCATTCCAAACCCAATATTTTGATCAAGTGGATACCAGCGATGATTCCATTGAAGAAGAAGAATTAATCGACGAGGATGGTTCTGGTAAGTCAATGATTACnATGATTACATGC…	510858	578020	67162	7346	59816	3.2004156385181997	3	2.220410872338731	2.754947769283249	104.4217258	97	178.43503534341622	0	7980	complex CNV
2995	79	6	2150	gap1_ars_6	D09	ARS KO	LTR NAHR	LTR11	LTR12	NA	NA	513713	520247	6534	4491	2043	3.8886633597762104	4	3.440542899662605	3.4582706227593367	112.78749328865362	106	159.8288018463385	0	7265	LTR NAHR
2996	79	6	2150	gap1_ars_7	A10	ARS KO	LTR NAHR	LTR 460kb	LTR12	NA	NA	458747	520247	61500	59457	2043	1.8876177220514383	2	1.489976633213676	1.6795875856688856	31.164080501869293	28	56.22820344917383	0	3189	LTR NAHR
2999	79	6	2150	gap1_ars_8	G10	ARS KO	LTR NAHR	LTR11	LTR12	NA	NA	513508	520247	7739	5696	2043	1.9560082426465049	2	1.667866979	1.7588694509811542	84.45382176	78	127.8804647732521	0	6505	LTR NAHR
3000	79	6	2150	gap1_ars_8	G10	ARS KO	ODIRA	LTR11	DYN1	NA	catattcccctgtgagttatttagttcctccaaaagtcgctTGTCTAGATTCTTCAGTTTCAACTTGTATTCGGTATTCAATTTTATCAAATCTTCCCTTTTCCTTTGCATTTCTGCATTCTCTTCTGTCAAAGTGATGTCAAAAATTCGTGTCTCAATACTTTCCAATATTCCTCAGATCTAGGGTAAGGT	513643	540592	26949	4561	22388	2.815195735979206	3	2.641136911815093	2.5554439325172935	86.71194972032815	79	121.79422170677832	0	6295	ODIRA
3001	79	6	2150	gap1_ars_8	G10	ARS KO	ODIRA	LTR11	TIF1	NA	NA	513694	558807	45113	4510	40603	2.870081909682065	3	2.4540282599043888	2.554721826046367	75.58005577115301	70	83.26525085730233	0	4449	ODIRA
3002	79	6	2150	gap1_ars_8	G10	ARS KO	LTR NAHR	LTR11	LTR12	NA	NA	513600	520247	6647	4604	2043	2.7443620165248888	3	2.585767216346873	2.486318006905875	68.87450803129596	62	108.42236014302668	0	5932	LTR NAHR
3003	79	6	2071	gap1_all_4	B07	LTR and ARS KO	ODIRA	before CEN11, VSP1	Microinsertion upstream of alanine tRNA??? check again later	GTAAACTGCTTCCTCTGTATAAATCAAAGCAAAATTGTAAATAGCGTTGACAAGTGATTACAGAAGTTAGGTGAGGTTAATTACCAATTTCTTTTTTTAAAATTGGTGAAATAAGATTACGTTTAAAGGAGCATTAACAGGTTTACTCATAacaatcaatttaagcatcaaagcctttggtataatatcggcaa;ccactaaaaacaagaaggaattggcagctttggaatccccacctcctGTTTTAAAAGCTACTGGCCAAATGACAGAGAGGGAAACAATGGAAACAGAAGTAATCAAGTTGTTGATTAGTAGTTATTTCTCTATTGTCAAAAGAACCATTGCCGATATTATACCAAAGGCTTTGATGCTTAAATTGATTGTTATGAGTAAACCTG…	NA	439912	656147	216235	78292	137943	2.852097626958746	3	2.457267938060478	2.504065288329004	101.44386457271249	92	149.6823465907649	0	6898	ODIRA
3004	79	6	2071	gap1_all_4	B07	LTR and ARS KO	ODIRA	OSH6	upstream of BAS1	NA	NA	442376	638358	195982	75828	120154	2.5652700353841817	3	2.4610758497897405	2.387785819756736	90.77455632	81	108.15656539750184	0	5868	ODIRA
3012	79	6	2071	gap1_all_6	G08	LTR and ARS KO	complex CNV	NA	NA	URB1:CTCGTCGGCAGCGTCAGATGTGTATAAGAGACAGAACTAATAGCTCTAATTCTTTAATTTCTTCAATGAAGAGCTCATCTTTTTTCCAGTATATTTCGGCGCTACCATGAGAAATGGGTGAATGTTGAGATAATTGTTGGGATTCCATTGTctgtctcttatacacatctcagatcccacgagac		414869	669931	255062	103335	151727	2.7535892679514693	3	2.5522157543422255	2.4666123002277796	35.04707569984535	31	66.81470301694658	0	3782	complex CNV
3013	79	6	2071	gap1_all_6	G08	LTR and ARS KO	complex CNV	NA	NA	GCN3:AATGAGAATCATACTGCTCAAATAGTGACAAAGCCATCATTAATCATAGATTTCTTCATAGTGATTGATAGAAAGAATTTTAAAAGTCCTACGTATACCAGAAATCGAGAGGAAGGATGTCGGAGTTTAATATTACAGAAACTTATCTAAGgtttttattcttaatagcgtgaccaatgcttcaatggcagcaatcggcattgtcatctcc		489843	669931	180088	28361	151727	2.640279418920356	3	2.250093975744737	2.404608080713954	34.04165891975293	30	56.15988988397145	0	3307	complex CNV
3015	79	6	2071	gap1_all_7	F09	LTR and ARS KO	complex CNV	transposon insertion but not sure what after that	NA	MRT4:GAGATCTACACAGGTTGACTCGTCGGCAGCGTCAGATGTGTATAAGAGACAGAGCATATATGGTATGCCAGCAGGAGGAAAAAAAAACCGATAATATACGTTCGTTCAGACTATTCAAGACCGAACACGAAAGCACCACTAACATTTACAActgtctcttatacacatctccgagcccacgagacattgtaatatcgcgtatg	GAP1:GATACGGGTAGAAGAGAAGTCGATTTAGATTTGTTGAAACAAGAAATTGCAGAAGAAnAGGCAATTATGGCCACAAAGCCnAGATGGTATAGAnTCTGGAATTTCTGGTGTTAAGATCTTGATATAAGCCCTGTCATTGATTGCAACTGCACAAATTCCGGAGATTGAACAGCCAACACAAAGATAGTATTTGGGACTTAGCGGGTTGAGAACGGTAATTATATTGTTGGAATAGAAATCAACTATCATCTACTAACTAGTATTTACATTACTAGTATATTATCATATACGGTGTTAGAAG;ATATAATTACCGTTCTCAACCCGCTAAGTCCCAAATACTATCTTTGTGTTGGCTGTTCAATCTCCGGAATTTGTGCATTTGCAATCAATGAC…	423859	669931	246072	94345	151727	2.875395468785948	3	2.132376886376044	2.524123014	84.45993743447526	76	148.97132091875943	0	6848	complex CNV
3016	79	6	2071	gap1_all_7	F09	LTR and ARS KO	ODIRA	YKR018C	ESL2	gatatagatttaagtcaagcaacaattgatgagtttgtccattctggcaagtcttccattgcttgtaGTCCTAGCTCACCTCTCAACCTGTTAATTGCAGGAGAGTTGCCAATGTGGGCGCCAGATAATCTTTCAGTCCTCATGCTATGAATTTGTTCAGCAAATTGTAAAAGATCCTTATCCTTTTGTTCTTCAGGAGTCAGTTCATAAGGTATATC	NA	476176	631631	155455	42028	113427	2.8963307615134015	3	2.5157230412057365	2.6228965037172487	70.77939975490918	66	82.20034850857141	0	4369	ODIRA
3017	79	6	2071	gap1_all_7	F09	LTR and ARS KO	complex CNV	YKR018C	ESL2	GATTATCTGGCGCCCACATTGGCAACTCTCCTGCAATTAACAGGTTGAGAGGTGAGCTAGGACTACAAGCAATGGAAGACTTGCCAGAATGGACAAACTCATCAATTGTTGCTTGACTTAAATCTATATCTGTCTCTTATACACATCTCCGagcccacgagacaccgatcgatctcgtatgcc	NA	475593	638575	162982	42611	120371	3.4992062278027563	3	1.9956222908792791	2.9591358736154247	58.596879293326005	53	73.66171133213936	0	3714	complex CNV
3018	79	6	2071	gap1_all_7	F09	LTR and ARS KO	complex CNV	YKR018C, MRT4, ECM9	ESL2	NA	NA	424615	671675	247060	93589	153471	3.4271044010068614	3	1.5234048453154003	2.827735645076375	55.25682938235904	46	117.80452678933088	0	5601	complex CNV
3019	79	6	2071	gap1_all_8	C10	LTR and ARS KO	transposon-mediated	new LTR	new LTR	CTAGTTAGTAGATGATAGTTGATTTCTATTCCAACACAATCAATGACAGGGCTTATATCAAGATCTTAACACCAGAAATTCCAGATTCTATACCATCTTGGCTTTGTGGCCATAATTGCCTTTTCTTCTGCAATTTCTTGTTTCAACAAATctaaatc	ATATATAATTGTATGAAGTGTAAGAATATGATATAAATAATGAGAGCACTCATAGAGAGTAACGGCGCTGAATTGTAAGAACTGTCACGTAGTAACACAATCACTGAAAGCATATAAAGTGAAATGAGAAACGGTAGTGTTGGAATAGAAATCAACTATCATCTACatctgacgctgccgacgatcattacagtgTAACTAG;atatataattgtatgaagtgtaAGAATATGATATAAATAATGAGAGCACTCATAGAGAGTAACGGCGCTGAATTGTAAGAACTGTCACGTAGTAACACAATCACTGAAAGCATATAAAGTGAAATGAGAAACGGTAGTGTTGGAATAGAAATCAACTATCATCTACTAACTAG	514847	520246	5399	3357	2042	2.132030035323482	2	1.7174445687754103	1.864402439434246	100.59706008455198	95	135.06621740808984	0	6961	transposon-mediated
3020	79	6	2071	gap1_all_8	C10	LTR and ARS KO	transposon-mediated	new LTR	new LTR	GCAGCGTCAcaagcgcccattctgaccattaaactatcacggaacGATGTGTATAAGAttttttcGACAGGTTTTAAATATTTATATTTCGTCGAATTGGTACCTCTACAGCTCAGAAGCAGATGTCTTCAAGTTTTTTTATTGTGTCTAAATAAGAATCTGTTGGAATAGAAATCAACTATCATCTACTAACT	tcctaGAAGAAAAGGCAATTATGGCCACAAAaatgtgatgtGCCAAGATGGTATAGAATCTGGAATTTCTGGTGTaTAAGATCTTGATATAAGCCCTGTCATTGATTGCAAATGCACAAATTCCGGAGgctataatatCTGTCTCTTATACACATCTGACACAAAGATAGTATTTGGGACTTAGCGGGCTGCCGACGGTAATTATATTGTTGGAATAGAAATCAATCATTA	513945	520246	6301	4259	2042	3.254730211379915	3	2.9267967287523793	2.9312190333342123	86.25011045822151	81	107.62808868131584	0	5441	transposon-mediated
3021	79	6	2071	gap1_all_8	C10	LTR and ARS KO	complex CNV	FOX2, DBP7	MSA2	gattataatgatttaatcaccaaagcaaaaaaattacctcccaatGAACAAGGCTCAGTGAAAATCAAGTCGCTTTGCAACAAAGTCGTAGTAGTTACGGGTGCAGGAGGTGGTCTTGGGAAATTTTTCGGAGTTGATGGGAATATCGCTGTCTCTTATACACATCTCCGAGCCCACGAGACACATGTAAATCTCG	TAGGCCCCAGTATTGTAGCCTTACCATTTTGCCCAATAGACAGTGAAAATTTACCGAAACTGGAAGACCGGCCGTGAACCTTCATTGAAGACGATGtacgagtctttACACAACAATTGAAGGTGAcaggctttttctttggtacaggtttctccatttTTGGTAATCCAATGAGGAGGGCGTTTGCATTGAAGG	457670	587362	129692	60534	69158	2.9848326981862687	3	2.7160135958809475	2.5797743987137753	94.02984297499358	85	140.2932530453424	0	7351	complex CNV
3022	79	6	2071	gap1_all_8	C10	LTR and ARS KO	transposon-mediated	LTR 460kb	new LTR	CcccgcgcgtataagttacgccttgaatgatataagccggtaaagtttctagatctcgtgatgcattacccttggttaggacatcgtccggctaagggcgaaacctcatacttggttggtagttctgTTTTTATGCTGGATGGATGGCCCTCTGGAATGCATCCTTCACGAACACAATTTATGAAACCTCAGGTTTGATGCTCCGGAAAGCCTATTTCTCACGTTCAAATTAAATTCCGGCACTTAATGCGCATATAAAAACATAGTTGAGAACACTATTTCGCCTTTATTAGTTATTTATATGGGTTAGCCCTCCGAATGTTGTTGGG	CCTACCGGTGTTTGGGGTTCCTACTGGGGGTTATTTATGGTTATTATTATGTTCATTGCCCAATTCTACGTTGCTGTATTCCCCGTGGGAGATTCTCCAAGTGCGGAAGGTTTCTTCGAAGCTTATCTATCCTTCCCACTTGTTATGgttatgtacatcggacacaagatctataagaggaattggCAATTTCTTGTTTCAACAAATCTGTTA	459816	520246	60430	58388	2042	2.034765560892414	2	1.6328313343595042	1.7419833351277654	99.75057941393376	92	139.38853108731044	0	6834	transposon-mediated
3023	125	9	1657	gap1_1	H03	Wildtype architecture	ODIRA	CAF4	AIM29	TAGCGTAAGGATTTGGGATTTGAGGACAAGCTCAATTCTTGACGTGATgacattaaaatgcctgcaTGTCCATCGAacaatggtGCCTGTTACCAATTTTTCGGAATCAAACTTCAAACTTGTAATTCCATCGGTATGGCCTTCTAGTAATCTCACCGGTTTGCCAACTCTTAGATCCCATAGTC;tagcgtaaGGATTTGGGATTTGAGGACAAGCTCAATTCTTGACGTGATTGTCCATCGAGCCTGTTACCAATTTTTCGGAATCAAACTTCAAACTTGTAATTCCATCGGTATGGCCTTCTAGTAATCTCACCGGTTTGCCAACTCTTAGATCCCATAGTC	ttcgagccccctatgaggagttATTTACTTTTTTAGATTCGGCGTTCAATGCTAAAGAAAAAAAATGAAAATAAGTTTCAATTAATAGTGAAAGAAAAGGAAGGAAGTTAGAACTGAAATGCGTAGACTACCTCCCCCAAATTTTCAGCCTTTTAGTTGAATTCATGAAATAA	508987	582422	73435	9217	64218	2.6780358341290156	3	2.3452666731727763	2.474034929262952	92.98767389768098	86	128.9826004195899	0	6077	ODIRA
3024	125	9	1657	gap1_1	H03	Wildtype architecture	ODIRA	KAE1	HFL1 and YSR3	tggtatagttaagcatccgcttctgcctaaacatgccaacagcgatctatcttatgattgcgaagctgagatgcttaactataccaaCGCCCAGTTTATTTGCAGAACCTTCAAGTCCAAGCGCAATGTAGTAGTCCCTGCCATTTTTGGGTGGGATAGTGTTCAAGTTGACCATTTTGCTCCCGACTGCATTAGGGAACGCTTGGGAATTCCCTTCACGTAAAAGATAAATATATGC	GAATTTCAATGCTGTGTTATGTAGATACAATATATATGTATAAGTCACTAAATGCATACATACGAGAGTCTACCTTAAGTTTGTnCAAGTGAAAAAAACTGGGCATAGCAATTGTATCCGTATGGATAGTCTTTGTTGATATGGTTTACGGtaatttaataagtgtctagttatggtgtaaaaagata;ATAGATGGGCTGGCTATCAAAAGCGAGAAAAAAAAAATGCTGAATTCCAAATATGTACTCATCGGGGTGAATTTCAATGCTGTGTTATGTAGATACAATATATATGTATAAGTCACTAAATGCATACATACGAGAGTCTACCTTAAGTTTGTnCAAGTGAAAAAAACTGGGCATAGCAATTGTATCCGTATGGATAGTCTTTGTTGATAT…	512995	537537	24542	5209	19333	2.753007230058695	3	2.5913533552995625	2.5495028460230373	100.91763406812338	94	128.24150686512456	0	6078	ODIRA one end
3025	125	9	1657	gap1_1	H03	Wildtype architecture	ODIRA	BCH2	PCK1	cttaatacatcggtgatgcaattATTACTACCCGTACTGTATGGATTGCCATCCGATGAACCTTACATTTCTGATTTGATCAATTGCATCACCGATGTATTAAGCATCTCATAACAGACTATGCGATCCAGGTTTTAGACAACTTGATGACGAATGACCCGTCAAATTCTAGAT	agttaaaacgttatggtgcacaggcatcaagtaaAACATAACTGTGAAAATACCTTTTTTCATTTCACCGGCGTATTCGGTACCTAAAATGATCATTTCCATTGCTTTGAAGTTACTTTCTATAGTACTCTTTGAAGTACTATAGAAATTAACTTCAAAGCAATGGAAATGATCATTTTAGGTAC	492501	660485	167984	25703	142281	2.7628207960139166	3	2.5344084088386354	2.5113990746681107	96.12194803001778	88	151.05280250027275	0	7214	ODIRA
3026	125	9	1657	gap1_1	H03	Wildtype architecture	ODIRA	CAF4	SIR1	gaaatatatttggaccatagtCCATTGAAGGAGAAGACAGAAGAAATTGTTACACCATGTATCCATAATTTTGAGTTTATCTTCACACCTACACATAACGACAGTAAAATGCCTGCACGGTCATTAGACGAAATCACAGCCCTGTCTTTTGATTCTGAAGCTTTGGTTAGCGGATCTAGGGACAAAAAAATATTCCACTGGGATTTAACGACGG	NA	510412	642724	132312	7792	124520	2.692578792538884	3	2.612652123215019	2.4972366771079666	83.48068817604685	75	117.48798890278856	0	6311	ODIRA
3027	125	9	1657	gap1_3	H05	Wildtype architecture	complex CNV	after CEN11	before TEL11	NA	NA	442474	668042	225568	75730	149838	3.2051723569002677	3	2.7476413343083914	2.879049304629297	167.1848545152376	159	203.04171590581817	0	8303	complex CNV
3028	125	9	1657	gap1_3	H05	Wildtype architecture	complex CNV	LTR, GAP1	YKR045C, YKR051W, YSR3	GAP1:CTTTTATCGTTGTATGGGACTAAAAGACCAATCATTAATAGCGACAGAATGTGATTTTCTGTCGCGATTAATGGTTGGTCTTTTAGTCCCATACAACGAGATAAGTTTGTTTGGTGCCTCCTCTGTGGCTGCTGCTGCTTCACCCTTCGTCattgccattaagactcacggtatcaagggtttgccaagtgttgtcaacgtcgttatcttgattgccgtgttatctg	YKR045C:CGTGGGATCGGACATGTGTATAAGAGACAGATCCAATATACTCTGTGGTGGGATCGCCAGAACGCTACAATTCGTCTCAAACGTCCTGTTAGAGAATATTGTGGGCCTCGTAGACTGAGCCCCACAATATTCTCTAACAGGACGTTTGAGAgtgtctcttttacacatctgacgctgccga; YKR051W:attttatgtcgATCCTATACGAGAATTTTATGCTTCATAAAATTCTCTGATAGGATCGACATAAAATTGAGCTGCTTCAGGCTTAATTATGCCACTTGCGCATGACACACTAAAAATGGGCACGAGCAATAGTATCCGTATGGATAGTCTTTGTTCATATGG;YSR3:GACTTACCGCAGTAGCGTTAGCAGAATGTGAA…	514954	538200	23246	3250	19996	2.910944810021058	3	2.5744652107564923	2.529611098927845	88.45535885319212	82	124.95239402756576	0	6744	complex CNV
3029	125	9	1657	gap1_3	H05	Wildtype architecture	complex CNV	ECM9, YKR051W, FOX2, DBP7, DID2	NA	FOX2:TATATGTGTACCTTGCTTAATAAATTAGCTGATAAGTCCTGAACCACCCAAAGTGCCACCTAGATCATTGACGACCACTTTTGCACCTCTGCTTGCGTAAGCTAGTGCATACACCTTACCTAAGCCCCCTCCAGCGCCCGTGATTACAACaactctatcttctgtc;DID2:AGAGACAGGATATATCTCGTATATATGCATCCAATGCTATAAGAAAGAAAAAGCATTGGATGCATATATACGAGATATATCTTCATTTTCATTAAGAGCACGTTTGAGCTTATTAGTTTCCTGTTTTTCTTCCTTTGAGGCTTTATTGGCttgcttttgtaattgttttgatgtaaactttagttggaaaagagtgttttcctcttttccaactaaagttta…	NA	448761	533424	84663	69443	15220	3.0825511901705034	3	2.282641388326659	2.690486474445027	164.46482914980714	153	195.09646405529568	0	9050	complex CNV
3030	125	9	1657	gap1_3	H05	Wildtype architecture	ODIRA	NA	DYN1	NA	CGATGAAGAGAAAGACCTTGAAGTGGTCGCTAAACTTTGTGCGCACGTAGTCTGCGGCTCGGACAATTTGCAGCTCGGTCCTGGGGTACGAATCCCACACCCTCTTCGTCAACAAAGTGAAGAAGAGGCTGTGGGATTCGTACCCCAGGAActgtctcttatac	515815	544820	29005	2389	26616	2.897697224893932	3	2.5112102554893454	2.477885856122443	80.91860320185157	73	116.15970836617714	0	6075	ODIRA one end
3031	125	9	1657	gap1_4	G06	Wildtype architecture	LTR NAHR	LTR11	LTR12	NA	GCCCGCAAGAGTCTACTAAGCAAAACATGATGTTGAAATATCATCTGTTTAGTAATATTCATATTGCTAGTATACTATCATATGCGGTGTAAGATGATGACATAAGTTATGAGAAGCTGTCATCGAAGTTAGAGGAAGCTGAAGTGCAAGGattgata	513528	521910	9382	5676	3706	2.6066232821867463	3	2.521132179831221	2.435910804874382	78.02719644983347	71	110.77821366326596	0	5894	LTR NAHR
3032	125	9	1657	gap1_4	G06	Wildtype architecture	ODIRA	LTR11	SHB17	aTTCCTATGTGCTCGAGTACAATTTCTAGTATATTCTGTGTATGTATATTATAGTCTTTATCATCAATGGCATCCCAACAATTATCTTAAAATTCACCCATTTGTCAAGATAATGGTTGGGATGCCATTGATGATAAAGACTATAATATACA	gctctttgctcgtcgctTAATGGTTTCAAAACCAAATCCACAnTTTGCCTGGCACGCAAACGTGGAGAGGTGAAGATATAAGTGATGTTGTCTGGATTCAAAAACTGATTATTGCGGAAAACACCTACACTTAATTGCAAGCAACAATGCCTTCGCTAACCCCCAGAT	513020	525115	12095	5184	6911	2.6551180989659033	3	2.5314975018179102	2.407656504324716	77.50772006693978	71	107.16772674794922	0	5486	ODIRA
3033	125	9	1657	gap1_4	G06	Wildtype architecture	ODIRA	DID2/CAF2	YKR041W	GCTTACGATTTACCAGTATCGTCCTTAGATTTCGATGGTAAATTAATCACTGTTGGCGCAAACGAGGGAGGGGTTAATGTTGACGACGAAAAGGAAGACAAACTTGCACAAAGACTAAGAGCATTGAGGGGCTGAAAAAACATGCTAACAGGTCATGCATTTgattccgaaaaTTAGTTCATCATTACG;gcttacgatttaccagtatcgtccttaGATTTCGATGGTAAATTAATCACTGTTGGCGCAAACGAGGGAGGGGTTAATGTTGACGACGAAAAGGAAGACAAACTTGCACAAAGACTAAGAGCATTGAGGGGCTGAAAAAACATGCTAACAGGTCATGCATTTTTAGTTCATCATTACG	NA	508200	520899	12699	10004	2695	2.540019135611367	3	2.4246756459198915	2.404671775331621	62.95857123087339	57	81.26762345740664	0	4749	ODIRA
3034	125	9	1657	gap1_4	G06	Wildtype architecture	ODIRA	LTR11	SHB17	ATGTGCTCGAGTACAATTTCTAGTATATTCTGTGTATGTATATTATAGTCTTTATCATCAATGGCATCCCAACAATTATCTTAAAATACACCCATTTGTCAAGATAATGGTTGGGATGCCATTGATGATAAAGACTATAATATACATACACagaatatactagaaattgtactcgagcacctgtctcttatac;ATGTGCTCGAGTACAATTTCTAGTATATTCTGTGTATGTATATTATAGTCTTTATCATCAATGGCATCCCAACAATTATCTTAAAATACACCCATTTGTCAAGATAATGGTTGGGATGCCATTGATGATAatataatAAGACTATAATATACATACACAGAATATACTAGAAAatcgtagtattaTTGTACTCGAGCACCTGTtc…	gtatactggcctgacttggaccattcagtttgaccgtGTCTGACAATGATACATCTGGGGGTTAGCGnAGGCATTGTTGCTTGCAATTAAGTGTAGGTGTTTTCCGCAATAATCAGTTTTTGAATCCAGACAACATCACTTATATCTTCACCTCTCCACGTTTGCGTGCCAGGCAAACTGTGGATTTG	513021	524605	11584	5183	6401	2.474416080465749	2	2.3190644285751487	2.3172648757062584	58.06999568767792	51	85.34788231719504	0	5248	ODIRA
3035	125	9	1657	gap1_5	H07	Wildtype architecture	ODIRA	NA	MRS4	NA	CTAGGGTCGGCAGCGTCAGATGTGTATAAGAtGACAGTCCTGAAtGGTATATAAAAGAGCTAAAGTCTTGACTCATGCCTGAAATCTTGATTTTTCATTTTTTTTTTCTCGCTTTTGATAGCCAGCCCATCTATGGTGCTTACTAATGTATAGAGAGGATAcacgatcgggggtgtcaaagtagcgattcctgtgggtt;tatCCTCTCTATACATTAGTAAGCACCATAGATGGGCTGGCTATCAAAAGCGAGAAAAAAAAAATGAAAAATCAAGATTTCAGGCATGAGTCAAGACTTTAGCTCTTTTATATACCTTCAGGACTGTCTCTTATACACATCTGACGCTGCCGACcctag	514959	537394	22435	3245	19190	2.6574433648250597	3	2.528357902232184	2.4139785695569556	86.01786984	78	127.2991424133948	0	6271	ODIRA one end
3037	125	9	1657	gap1_5	H07	Wildtype architecture	ODIRA	NA	MRS4	NA	CtcttgCTCTCTATACATTAGTAAGCACCATAGATGGGCTGGCTATCAAAAGCGAGAAAAAAAAAATGAtcgggggtgtcAAAATCAAGATTTCAGGCATGAGTCAAGACTTTAGCTCTTTTATATACCTTCAGGATGTTCGTACCATGgcaaacatgcaCGTCGCAGGCCCTAGATCGG;CCTCTCTATACATTAGTAAGCACCATAGATGGGCTGGCTATCAAAAGCGAGAAAAAAAAAATGAAAAATCAAGATTTCAGGCATGAGTCAAGACTTTAGCTCTTTTATATACCTTCAGGATGTTCGTACCATGCGTCGCAGGCCCTAGATCgg	514954	537362	22408	3250	19158	2.6762220367323417	3	2.352538694243739	2.4426098974155375	140.31727253536113	130	162.12245098595622	0	7841	ODIRA one end
3039	125	9	2076	gap1_ltr_1	C04	LTR KO	ODIRA	upstream of DAL80	UIP5	TATGACGGCAGATAAACAATATCCCGCTCAGTAATACAAAATTACTACTGTCTCAGAAAGAATAACCAAGAGAAAATCGAAAAAACAGTAACTGTATCCAAATTCAAGCTGACGCTGGACTGTAATCAGCAAGTGTTGCTTAGTATATATctcttatacacatctgacgctgccgacgattaaccgagtgtagatctcggtggtcgccgtatcattaaaaaaattttttggggggA	gtataagcTTCCTGAAGATCGACGTGCAGTACGCAAAAGAGGGAAACTACTGGATTGAGTTATTTCAAACAACCGAAAATCTGTACTTGCCGAAAAACATGCACACGGGGCAAAGATACATTGGCCATTTAATGCGCTACAGCCAATGTATCTTTGCCC	506886	526279	19393	11318	8075	2.7912800642406848	3	2.4557988629014025	2.4983503822163886	86.41715542273045	80	129.8142570719916	0	6045	ODIRA
3040	125	9	2076	gap1_ltr_1	C04	LTR KO	ODIRA	DID2	YKR041W	GACTTCCTATACTTTCAAAGTAGCTCACATCTCATCAAACTGCTTTCACATTGATTCGTTTTCATTCTTATCATTTCTTTAGTGACACTTATTTTTACGCGAACGGGTAACACACTGCCATTTATCTGGTGCTGGAAAATTGCCCCTAAAGAAATtattggcttgcttttgtaattgttttgG	ATTTTAATGCGCGGGCCGTTCGACAGTATTGGCGCATGATTCCGATTAAATCCGCTGGTAGCAGTTTTGTTTCAAACTAATTCAGCCTCCTTACTCCCCATTTCCTTATTGAACTTATGATCTTGATATAAGCCCTGTCATTGATTGCAAATGCACAAATTCCGGAGATTGAACAGCCAACACAAAGATAGTATTTGGGACTTAGCGGGTTGAGAACGGTAATTATATCA	508091	522002	13911	10113	3798	2.9322582216539232	3	2.3514917035549208	2.5775327800773433	275.2109248088214	268	275.64314042087466	0	10867	ODIRA
3041	125	9	2076	gap1_ltr_1	C04	LTR KO	ODIRA	DID2	YKR051W	NA	gtgcATGGAAGCTACCCAAATTCGAAATATTTTTGAACGTTTTTTATAATATTTCAGTGACTTGGGTAGCTTCCATGCACTGCATATCAATGTCTGTCTCTTATACACATCTCCGAGCCCACGAGACACATGTAAATCTCGTATGCCGTCTTCGG	508093	534817	26724	10111	16613	2.730107353346478	3	2.5710232446452648	2.5848674039577366	69.90959395185028	64	117.9871608123458	0	5801	ODIRA
3042	125	9	2076	gap1_ltr_1	C04	LTR KO	ODIRA	KAE1	TRK2	AAATATTTATATTTCGTCGAATTGGTACCTCTCTGTGGGACAGCTCAGAAGCAGATGTCTTCAAGTTTTTTTATTGTGTCGAAATGGGGAGAGAAATCACTAAATAAGactcataAATCAACCATTATCTGTGGCTGCAAGAGATTGATCGGTATGCAACCTCAACAGTGTTGAAGCTATTGGTAGGTAACAAGTGggggcccctctgcattcagttgtcatcgccgccagaacgtgc	CGCCTATACTTATTCATGGGTTTTTGGCCTTTGTTGCAACGTCATGGTCCTTCTTAGTTTAAAATTCTGTTTGGAGATATCCCTAATGCTGTCGAAGTACCTTTCAAACCAATACCTGTCTCTTATACACATCTGACGCTGnCGACGATTAACCGAtccattctgttatatccgtgcaagaacacggcgttcatcgatgtgctatttctggctgctggagcgtctGTGTAGATCTCGGTGGTCGCCGGAagcactaacgatttcaacCTG	512620	531581	18961	5584	13377	2.7403540857049125	3	2.6419840177736464	2.528225119286007	81.97687363024569	76	99.89610598615172	0	5296	ODIRA
3043	125	9	2076	gap1_ltr_3	C06	LTR KO	ODIRA	unresolved	upstream of YKR075C	NA	cccggtaaCTGTACTTTTTCTGCAGTCATCCAAGGGAAGACAAAAGAAGAAAGTACAGTTACCGGGTCTTAGCAAAAACAAACATATATATATATATCTCTCTCTTATACACATCTCCGAGCCCACGAGACAGGACCGCATCGCGTATGCCGTCTTCTG	514852	584265	69413	3352	66061	2.9023823792148193	3	2.6615458523510696	2.6493168546301664	95.24513824400294	89	131.04534377590565	0	6201	ODIRA one end
3044	125	9	2076	gap1_ltr_4	D07	LTR KO	ODIRA	DAL80	YKR041W	CTACATCCTTTCTTAATGTTGTGGGTGAGATTGTACTGAAGCTCTGGnGTGTAGTTCCACATCCAGCGTCAGCTTGAATTTGGATACAGTTACTGTTTTTTCGATTTTCTCTTGGTTATTCTTTCTGAGACAGTAGTAATTTTGTATTACTtgtctcttatacnca	aaacgaagtcatgaaagcgaaagcagcagtgaaagcgaggtagacgttttcgcctttgaccaggcaaaagGTATCAGCTCTAAGGTTGAAGCCGAAGAACGCTTTCATGACTTCGTTTCAAGCGGTCTCTTTCGCTCTCGGTTGTAACACACTTGTAGCCTGCTATGCTTTCACCGTACTCGAAAAGCGTAGCCTCATGACTAGTTGTACCAACGCCCTTT	506074	521000	14926	12130	2796	2.725468100640505	3	2.4563873234394475	2.5101111708820936	82.13579359025125	75	127.0947239135328	0	6277	ODIRA
3046	125	9	2076	gap1_ltr_4	D07	LTR KO	ODIRA	KAE1	DYN1	NA	atgaacggaagcgcgggcgaagggctctgtgtatgatctgaactcagggactagcttgAAAATCTCTTTCTCAAATTTATGAAATTTATTACAAAGCCATTTTCAAGCTAGTCCCTGAGTTCAGATCATACACAGAGCCCTTCGCCCGCGCTTCCGTTCATTTATATAACGAATGTAAAGCAAGATACAGTACTGGGCTTCAATCACAC	512425	544862	32437	5779	26658	2.7284954374091455	3	2.425506556602554	2.536513627451259	88.77238078193386	83	114.72406955571184	0	5803	ODIRA
3047	125	9	2076	gap1_ltr_4	D07	LTR KO	ODIRA	CAF4	PET10	GTACCGGTCGTCGGCAGCGTCAGATGTGTATAAGAGACAGTTAAACAATGGTGCATGTTTACTTGGCACAGAAGCACCAATGATAGTCGCACAATGCCATCTTTTGTTCCTGTTGCTACTGCAGAGTTGTAACATTGGAGGGCTCCTATCAttggtgcttctgtgcctgtctcttatacacatctccgagccc;GGGCTCGGAGATGTGTATAAGAGACAGGCACAGAAGCACCAATGATAGGAGCCCTCCAATGTTACAACTCTGgtCAGTAGCAACAGGAACAAAAGATGGCATTGTGCGACTATCATTGGTGCTTCTGTGCCAAGTAAACATGCACCATTGTTTAACTGTCTCTTATACACATCTGACGCTGCCGACGACCGGTAC	ATCTCCTTCGATGCGGTAGAACCTTGCAAGTGCAATGGCTTGATCAGGAACTCCCTCAACAGAGTATTAGAAATGTTGGCGACGTAGTCGACGAAGAACCACACCAGCCAGATCCCTGGCGTGTTGGAATGTGATTTCCAATTGTACAGCAagccgtcgacaccctccttgaacaccaagaggttaactaactcgtctggtgaagcaaggtgttgctgctgggcaggaaggggccttcaagttggacgagttagtta	509094	528174	19080	9110	9970	2.817346762333866	3	2.5188448947192392	2.5192391131638403	109.69806573264218	102	144.5456172656955	0	6954	ODIRA
3048	125	9	2076	gap1_ltr_5	C08	LTR KO	ODIRA	DAL80	MET1	NA	CTGCAGATATAATACTGGCAGATAAACTGGTACCGCAAGCCATTTTAGATTTAATACCTCCAAAAACTGAAACCTTTAGCTAGTAATTCCTGTTGTGCTCGTTCTGCATTACCGGGAAATTTTTTGGCTATGAAGGCTGTCTCTTATACAggtatC	507409	575806	68397	10795	57602	2.607415484831561	3	2.4548372137244985	2.3702850577094186	62.96622284891351	56	99.08419201747648	0	5540	ODIRA
3049	125	9	2076	gap1_ltr_5	C08	LTR KO	ODIRA	unresolved	upstream of Lysine tRNA	NA	NA	515820	582095	66275	2384	63891	2.6058937187694897	3	2.3242431739920013	2.351378315028396	66.20172101984168	59	102.06779207293688	0	5715	ODIRA
3050	125	9	2076	gap1_ltr_5	C08	LTR KO	ODIRA	SPO14	SKG1	NA	ATTCTGTAATTTGTATAAATCCTTATCTTTATCTGTTATTGCAGACCTGCTATCCTTTACCGAGTGGTAAGCATCAATTCCTTCGTTATCTTTATCAAAATTGTTTGGTAACTGTGATTGAGCCGCACTTTTGGGTGTTGCAAACACATCCtctataacatcggtaaataagcgcgatgccctagaggatgctgtctcttatacacatctccgagcc	504669	641383	136714	13535	123179	2.4328290771230554	2	2.295144307126561	2.2603616006860694	66.60413827224389	58	112.8854642720137	0	6139	ODIRA
3052	125	9	2076	gap1_ltr_6	B09	LTR KO	ODIRA	in between DAL80 and DID2	UTH1	taatcaaactGCTTTCACATTGATTCGTTTTCATTCTTATCATTTCTTTAGTGACACTTATTTTTACGCGAACGGGTAACACACTGCCATTTATCTGGTGCTGGAAaattgcccctaaagCTGTCTCTTATACACATCTcCGAGCCCACGAGACCACGAGTTATCTCGTATGCCGT;TAATCAAACTGCTTTCACATTGATTCGTTTTCATTCTTATCATTTCTTTAGTGACACTTATTTTTACGCGAACGGGTAACACACTGCCATTTATCTGGTGCTGGAAAATTGCCCCTAAAGCTGTCTCTTATACACATCTCCGAGCCCACGAGACCACGAGTTATCTCGTATGCCGTcaaa	TTTTAATGATACGGCGACCACCGAGATCTACACGCATCGTTTCGTCGGCAGCGTCAGATGTGTATAAGAGACAGACTTTGTCCTCGACTGCCGCCGCCGCTACTACCTCTGCCGCCGCCGAGGTAGCGGTGGTGGCAGCTGGAATAACAACagcgccgtctgcgttgacgtactgagaaacggtgacaacggcacgcttgtcgtagtggtggtggttgtcactatggtggac	508184	522625	14441	10020	4421	2.7454227576048917	3	2.6952893931330593	2.5383835150935203	50.15776026255225	46	75.76403193777192	0	4012	ODIRA
3053	125	9	2076	gap1_ltr_6	B09	LTR KO	ODIRA	DAL80	TRZ1	gtgttcacattgttgttattcagctttttcctatttcttgacttaatggtgtccgTCTTCAAGCTGATAGGCCTTGGTTCCCCGTGCAACTTCAGGAAGAGGACCACCCCACGTGCCAGAATTGTTTCACTGTCAAAACGCCCCTATGGAGAAGAGATGAACACGGTACTGTTCTCTGCTGTCTCTTATACACATCTCCGAGCCCA	CTTTTCCCCATGTGCAGACTGGACTAGCAGCAATGGGTGCTTTGTATCCGATGTAGGATGGGGAAAAGTATTTCTTCGGTAAAATTGGTGAAGGATCCCAAAGGAGTCTGACTGAAAATAAGATCAGGATATCCAAATTGAAGGATATTTTgtatgccgtcttctgcttgaa	506566	591807	85241	11638	73603	2.773542467780251	3	2.4048412882472556	2.530162202476075	53.905673192238694	49	87.48902094855002	0	4603	ODIRA
3055	125	9	2076	gap1_ltr_6	B09	LTR KO	complex CNV	DAL80	unresolved	NA	NA	514982	616108	101126	3222	97904	2.533134617827204	3	2.610494002989233	2.402842335191614	43.82162713594302	39	68.53137238238547	0	4182	complex CNV
3056	125	9	2076	gap1_ltr_7	H09	LTR KO	ODIRA	CEN11	TEL11	NA	NA	442401	669931	227530	75803	151727	2.682019515102161	3	2.460757394	2.391065102876191	238.79495757286185	217	299.0385773674399	0	12111	ODIRA one end
3057	125	9	2076	gap1_ltr_7	H09	LTR KO	ODIRA	SPC34	PRP16	AGATCTACACCACGTCAGTCGTCGGCAGCGTCAGATGTGTATAAGAGACAGAATCCGTTTCACGTAGAGACGGCAAGGAGGGAGTATTCGACTATGTTATTAAACGAGATACGGATTGTTTCTCAGGGTTGACTTTGAACAGAAGATACGCctcgtcgtggttacagtcctgtattagt	gatacattcaaaGAAGATATGTACTTACAGACAATACCTGAGATCCAAAGAACGAATTTGTCAAACACCCTTTTACTGCTAAAATCTCTGGACGTTACTGACGAATTGAGTAAGTTGCCGTTCATTGATTTTAGCAGTAAAAGGGTGTTTGAAAAATTCGTTC	508093	604000	95907	10111	85796	2.7774089879622736	3	2.653936308058093	2.5253888965605564	111.26810576924466	103	163.58432374749322	0	7553	ODIRA
3059	125	9	2076	gap1_ltr_7	H09	LTR KO	ODIRA	CAF4	DYN1	ATGTTACAACTCTGTATTAGCAACAGGAACAAAAGATGGCATTGTGCGACTATGGGATCTAAGAGTTGGCAAACCGGTGAGATTACTAGAAGGCCATACCGATGGAATTACAAGTTTGAAGTTTGATTCCGAAAAATTGGTAACAGGCTCGATGGACAATAGCGTAAGGATTTGGGATTTGAGGACAAGCTCAATTCTTGACGTGATTGCTTACGATTTACCATCGAAATCTAAGGACGATACTGGTAAATcgtaagcaatcacgtcaagaattgagcctgtctcttatacacatctccgagcccacgagacccgtta	ggacaatatcatcccattcttctatcatgcctgctgatttttcatataaacccaaaaaagaaccatactctagctgaaataaatctgaaagattACTTAGAATTGCATCCATGACTTCTTGTGAAATTTTGTCCATCAGCACAACAAATCTTTGAACTGGATAACCTGAATATCTGAACTTCTTCAAAGAAGATGCTAAAACAGGAAATAGTTCCTGCAAGTCCTCAAGATTGCTTGCCTGGCGAACCTCATCGATAGGGATTGACGAAGTTGAGTTTTGGTCGAATTTCTACGAAGTACTGAAGTCGTTAATTGAACAAACACAAAGCCAAGAATTTCAGGTGTGTCTATCCGTTC	509289	550544	41255	8915	32340	2.768734978646082	3	2.776646820543254	2.5720917186917136	109.80202747877551	102	119.2792405447245	0	6145	ODIRA
3060	125	9	2076	gap1_ltr_8	E10	LTR KO	ODIRA	CAF4	SRP40	GAAAAATACGTTCAATTGCCGGATATTAATACTGGTTTTGTGAATAAAACGTACTCTAGAATTGACCTAACACATTTACTTGAGGATGTAGAAACTAACGTGGAAAATCTGTCAATCAATAAAACGTTAGAGATGGATGAGTTGACCATATtttccacgttagtttctacatcctcaagtactgtctcttatacacatctgacg	TTCCAATTCAGAGCTAGAACCAGAGTCTGATTCAAGTTCCGACGAATCTACATCTTCTGATTCCTCCGATTCGGATTCCGACTCAGACTCTGGTTCTAGCTCTGAATTGGAAACAAAAGAAGCAACTGCAGACGAATCCAAGGCCGAAGAAacgcctgcctcatctaacgaatcaactccatctgcttccagttcctgtctcttatacac	511453	615305	103852	6751	97101	2.774477182887898	3	2.300919044874868	2.4824360103428784	107.6236012800644	97	146.61449074815056	0	7033	ODIRA
3061	125	9	2076	gap1_ltr_8	E10	LTR KO	ODIRA	KAE1	NAP1	AGCTATGGCTCACGTTAACTCCAATCAAGTTTTGATCGTAGGCGGTGTTGGTTGTAACGTGAGCCATAGCTCTTTCTGTTATTTCAACTAGCATGGCGAATAGGTTCTCTTGCAGAGAGTAGCAACTGTCTCTTATACACATCTGACGCTGgcccgttgtctt	ggaatTCAGATGTGTATAAGttAGACAGCGATGGAGTAGTCTAAAGCTAGACGTTCCTCGAGGTCTTCCTCCAACTCCTCGTCTTGGTCTTCGTTTTGGATCTTGGGAGGGTCGAAGAAGAAGCGGACGAGGACGAAGACGAAGAAGAAGATGATGAT	512166	528651	16485	6038	10447	2.673235989521454	3	2.5251482954974143	2.409511941029959	65.33883075034342	60	75.53662784602992	0	4201	ODIRA
3062	125	9	2076	gap1_ltr_8	E10	LTR KO	ODIRA	CAF4	YKR045C	TTTGtgcagactctgcaacaactttcagaatacttgctcatttagatgagcagcgatacccgctacccaacggtgccgcTGAAAAGAATTTACCTTCTTTATTTGAAGGATTCAAAGCTACCGTTTCCATCATTCAACAGAGACTGTTGTTAGACAATGTAGACGGGGCCACGAATAGTGATAAGGAAAAATACGTTCAATTGCCGGATATTAATACTGGTTTTGTGAATAGATTTTCCACGTTAGTTTCTACATCCTCAAGTAAATGTG	AACTCAGCACGCTTAACTCTTGTGGGGCCAGCCCTAGTGCCGCGTCTTGGTTTACTGCTCGAGACCGATGCGTTAGTTGGATCCGGATGGAACAACCATCAGTTCGTCGTTGCGACCATTGGTgctgctgctgtcttactttgccTGATCGAAATTCGTTGCATTCGAGCGAAcggtctcTC;aaCTCAGCACGCTTAACTCTTGTGGGGCCAGCCCTAGTGCCGCGTCTTGGTTTACTGCTCGAGACCGATGCGTTAGTTGGATCCGGATGGAACAACCATCAGTTCGTCGTTGCGACCATTGGTTGATCGAAATTCGTTGCATTCGAGCGAATC	510109	527187	17078	8095	8983	2.711589278763677	3	2.3872108647987065	2.469311164236861	66.70424526454099	61	94.21448010978216	0	4987	ODIRA
3063	125	9	2076	gap1_ltr_8	E10	LTR KO	ODIRA	DAL80 and CAF4	UTH1	GATGTGTATAAGAGACAGCAAATAGATAAGAAAAATTACAATATGTTGATTACTGGAAGTGGAACTACACTCCAGAGCTTCAGTACAATCTCACCCACAACATTAAGAAAGGtctcttATGTAGCGTTCATGACAGTATAAATATAACAGGATATAG	GGGCTCGGAGATGTGTATAAGAGACAGGCCCAATACTACGTTAACAACGCTGGTGTCTCTGTGGAATGATGGACAAgGTAAGTGATACCATCAGTGTAACCAGCACCCAAGACAACTGGGGCCCAGTTACCGACACCGGAACCCTCAGTACCCCAGATACAACCATCTTCCACCTaatcaaacaaGTCTCTTAT;GGGCTCGGAGATGTGTATAAGAGACAGGCCCAATACTACGTTAACAACGCTGGTGTCTCTGTGGAATGATGGACAAGTAAGTGATACCATCAGTGTAACCAGCACCCAAGACAACTGGGGCCCAGTTACCGACACCGGAACCCTCAGTACCccagatacaaccatcttccacctgtctcttat	508715	523831	15116	9489	5627	2.625068052913296	3	2.3697050625266844	2.423120913	73.61813936427934	66	116.7806855603351	0	6268	ODIRA
3064	125	9	2150	gap1_ars_1	E04	ARS KO	ODIRA	CAF4	MRS4	NA	NA	510681	536844	26163	7523	18640	2.9022098893762993	3	2.501018564939926	2.5997039661620613	83.36854394986703	78	101.87329813760572	0	5194	ODIRA
3068	125	9	2150	gap1_ars_3	E06	ARS KO	LTR NAHR	LTR11	LTR12	NA	NA	513433	520247	7814	5771	2043	2.105323602885319	2	1.6234479604936396	1.7474982837206814	74.49750176008526	69	98.01556012731974	0	5435	LTR NAHR
3069	125	9	2150	gap1_ars_3	E06	ARS KO	LTR NAHR	LTR11	LTR12	NA	NA	513840	519942	6102	4364	1738	2.138247978488722	2	1.7224302787799883	1.920962644033908	71.5629568	68	101.13089532002076	0	4806	LTR NAHR
3070	125	9	2150	gap1_ars_3	E06	ARS KO	ODIRA	CAF4	upstream of Lysine tRNA	NA	NA	508987	582244	73257	9217	64040	2.9969574813735296	3	2.549186774165827	2.613288906404521	98.47152737	90	136.15054706460444	0	6985	ODIRA
3071	125	9	2150	gap1_ars_3	E06	ARS KO	LTR NAHR	LTR11	LTR12	NA	NA	513825	520247	6422	4379	2043	2.1803781029064964	2	1.7757786787824326	1.8889022774494504	89.87669334420802	85	129.02796846785589	0	6443	LTR NAHR
3072	125	9	2150	gap1_ars_4	F07	ARS KO	LTR NAHR	LTR11	LTR12	NA	NA	513715	520247	6532	4489	2043	4.0833458705548535	4	3.306614254542673	3.548619691057881	112.24617785566716	109	123.02775164406452	0	5409	LTR NAHR
3074	125	9	2150	gap1_ars_4	F07	ARS KO	LTR NAHR	LTR11	LTR12	NA	NA	512669	520247	7578	5535	2043	2.933757481474133	3	2.6605106836206125	2.621406567390191	95.70943835379435	92	97.15418624167596	0	4586	LTR NAHR
3075	125	9	2150	gap1_ars_4	F07	ARS KO	LTR NAHR	LTR11	LTR12	NA	NA	513558	520247	6689	4646	2043	3.573655682249671	4	3.213670474	3.2027803173025804	301.1954165987214	290	230.12851408215977	0	9528	LTR NAHR
3076	125	9	2150	gap1_ars_6	D09	ARS KO	complex CNV	CAF4	UTH1 and DRE2	NA	NA	510457	578048	67591	7747	59844	3.0794174972768387	3	2.6137712881744233	2.727582382740479	101.85083332498266	96	153.63192807162443	0	6986	complex CNV
3077	125	9	2150	gap1_ars_6	D09	ARS KO	LTR NAHR	LTR11	LTR12	NA	NA	513707	520247	6540	4497	2043	3.865493665166396	4	3.326109947441893	3.4474896587846264	97.50627671857065	91	143.9078431516431	0	6934	LTR NAHR
3079	125	9	2150	gap1_ars_6	D09	ARS KO	LTR NAHR	LTR11	LTR12	NA	NA	513694	520247	6553	4510	2043	3.532711835	4	3.278027839991343	3.272696439912579	92.82633433324789	85	135.51674904914495	0	6929	LTR NAHR
3080	125	9	2150	gap1_ars_7	A10	ARS KO	ODIRA	KAE1	DYN1	NA	NA	512399	545266	32867	5805	27062	2.9481522946426537	3	2.702314571892889	2.660352148008053	79.89844759	74	123.40603849076564	0	5989	ODIRA
3083	125	9	2150	gap1_ars_7	A10	ARS KO	LTR NAHR	LTR 460kb	LTR12	NA	NA	459870	520381	56511	55334	1177	2.207280630387353	2	1.642283577005571	1.9452519016795116	89.45770715150613	84	120.3470254022825	0	6026	LTR NAHR
3084	125	9	2150	gap1_ars_8	G10	ARS KO	ODIRA	LTR11	TIF1	NA	NA	513587	558723	45136	4617	40519	2.84891915	3	2.5092908225175137	2.6112845317117057	76.34445184191325	71	84.67079095	0	4623	ODIRA
3087	125	9	2150	gap1_ars_8	G10	ARS KO	LTR NAHR	LTR11	LTR12	NA	NA	513666	520247	6581	4538	2043	3.749528160545581	4	3.3388455494019436	3.362894324451798	99.86707091132104	93	136.90295406073506	0	6236	LTR NAHR
3088	125	9	2071	gap1_all_1	A04	LTR and ARS KO	transposon-mediated	LTR 460kb	new LTR	NA	AACGGGCTCGGagtcgatttAGATGTGTATAAGTGATATAATTACCGTTCTAGACAGGCTAAGTCCCAAATACTATCTTTGTGTTGGCTGTTCAATCTCCGGAATTTGTGCATTTGCAATCTGAGAAATATGTGAATGTTGAGATAATTGTTGGGATTCCATTGTTGATAAtgttAGGCTATAAT;aacGGGCTCGGAGATGTGTATAAGtgatataattaccgttctAGACAGGCTAAGTCCCAAATACTATCTTTGTGTTGGCTGTTCAATCTCCGGAATTTGTGCATTTGCAATCTGAGAAATATGTGAATGTTGAGATAATTGTTGGGATTCCATTGTTGATAAAGGCTATAAT	460209	520240	60031	57995	2036	2.806915163176249	3	2.5284743474311053	2.4994799275155275	62.02934573700848	55	106.15057959105484	0	5695	transposon-mediated
3090	125	9	2071	gap1_all_1	A04	LTR and ARS KO	transposon-mediated	new LTR	new LTR	NA	NA	514815	520246	5431	3389	2042	3.0986668742490133	3	3.183120690089601	2.5542243519256105	23.135896698394475	21	35.191024377884695	0	2207	transposon-mediated
3092	125	9	2071	gap1_all_4	B07	LTR and ARS KO	transposon-mediated	new LTR	new LTR	NA	NA	513974	520246	6272	4230	2042	2.016091272087765	2	1.9588703659794653	1.811002228914577	61.64142424727544	57	86.19279353113035	0	4535	transposon-mediated
3093	125	9	2071	gap1_all_4	B07	LTR and ARS KO	ODIRA	VSP1	upstream of BAS1	NA	NA	441374	638463	197089	76830	120259	2.624547730570447	3	2.672583899019442	2.3855571817190713	37.03288818497446	33	58.58811096166601	0	3330	ODIRA
3094	125	9	2071	gap1_all_4	B07	LTR and ARS KO	ODIRA	upsteam of PAP1	RHO4	GACCACCGAGATCTACACGCATCGTTTCGTCGGCAGCGTCAGATGTGTATAAGAGACAGAAATTATTTAGCTAGTTTAGTGTCTTTAAACTTTTGCTAAAACGTTTCACTGTGAGCAAGTCTTTAAACGGTCTTTTTTGAATCAAAAGAGGctgtctcttatacacatctccgagcccacgagacaggacagcatctcgtatgccgtctt	NA	443732	551559	107827	74472	33355	2.7861158994632578	3	2.4679135718793273	2.4523434625257017	40.193975652067984	36	67.70594763285476	0	3754	ODIRA
3096	125	9	2071	gap1_all_5	A08	LTR and ARS KO	ODIRA	SPO14	upstream of BAS1	tcagagagttcgttaaagcaatGGATGAGTTCAATTATCAAAATGTCTACCTCAACACCTTGGTCGAAACCAAATAGATTTGGTAGTTTCGCACCTGTAAGAACAAATTCGTTTTGCAAATAATTTTCAGTTTCCTTTCACTGTTTTCTAGGGCTGTCTCTTATACACATCTC		505163	637561	132398	13041	119357	2.728409717573086	3	2.5295218164176108	2.486608058369711	81.98362120933714	74	113.41280994956438	0	6190	ODIRA
3097	125	9	2071	gap1_all_5	A08	LTR and ARS KO	transposon-mediated	new LTR	new LTR	NA	NA	514554	520246	5692	3650	2042	2.912719033637399	3	2.786514634265071	2.4949595576713937	48.81850292	45	62.789558874470515	0	3717	transposon-mediated
3098	125	9	2071	gap1_all_5	A08	LTR and ARS KO	complex CNV	LTR 490kb	UTH1	gcttattctttatcttgttacgttatcaatgcttgcatttcagcttctattataTTTAATAACCGTTTCTCATTCTTAATGTCATCTTCTTACACTGTGTATGAGAACATACTGCTAATTTGTGTGCTAGTGCATAGATGGTAGTTAATTCTTATTCAGACAAAAAATACTTATCTAACATGTTTAACAACAGATCAGATACCTG	ggtctaggcggctgggcttccatcatgGACATGAACGGTAACACCGCCACCTAGACCTAACCAGTCCAAGGAGACAGCACCTTGTCCGGATGGGAAATCAGAACAGGAAATGGTACCATCTTCAAAATCTCCAGAACCAACAGAGGAAGAAGAGGAAGAGGAGGAAGAGGAAGAGGAG	490956	643924	152968	27248	125720	5.500025985609364	6	5.161396576254474	4.742637357775146	87.53644756917751	80	132.56730077620026	0	6467	complex CNV
3099	125	9	2071	gap1_all_5	A08	LTR and ARS KO	complex CNV	VSP1	TEL11	GTTCTTAAAGGATGCTACTATTCCTACGAATGAACTGATTAGAAATCGCTTCTCTTAGAGCAGGATACCTTGAGTACTTTGGTTGTGAAATAATCTGTTTTAGCATACGAACAAGTTCATCAAACACCAGAGTAACTAAACGTAGAGATGG		443748	669910	226162	74456	151706	3.690259318483597	4	3.370992666469939	3.2990048086617603	84.48773389916626	77	135.7782166613323	0	6612	complex CNV
3100	125	9	2071	gap1_all_6	G08	LTR and ARS KO	ODIRA	CEN11	TEL11	NA	NA	438421	665501	227080	79783	147297	2.7869809692535306	3	2.2116254794130508	2.454387649	83.57762225333727	75	130.02121221150995	0	6274	ODIRA
3101	125	9	2071	gap1_all_6	G08	LTR and ARS KO	ODIRA	SPO14	FLO10	CTTTTGAACACGTTCTACGAGATGATGCAGAATCTTTATTAGATCAAAATTTTCCTGGTAAGGATTATTCAAATGCCAGAATTGCTGATGTTCATGATTTAGATAAACCATTCGAATCAATGTATGATAGAAAAGTCATTCCGAGGATGCCatggcatgatgtgcaaatgatgacttttctatcatacattgattcgaatctgtctcttatacacatctgacgctgccgacgattgcaggtgtgtagatct	gtttctGCTTCTGAGGCTGTCAGTAGCAAAAGTGTCGCTATTTTCAGACGCGTTGCTTGTAGTGGTTGTATGTGTTTCAATAGAAGTAGTCCCAGAAGTTGGAACAAAATTGTTGTTTCTGCTTATGGATTTTGTCTCAGCAGCCTCTGAAACGAAT	505604	651712	146108	12600	133508	2.8809193049936632	3	2.5267891208716895	2.5546247190811715	79.06848997751615	73	122.46011279287946	0	5854	ODIRA
3102	125	9	2071	gap1_all_6	G08	LTR and ARS KO	ODIRA	CEN11	TEL11	NA	NA	459862	669931	210069	58342	151727	1.844896153320844	2	1.6450385696248082	1.6755175489673793	76.88220835	70	124.21238570418528	0	6132	ODIRA
3103	125	9	2071	gap1_all_6	G08	LTR and ARS KO	complex CNV	YKR023W	TEL11 or unresolved	CGGCAGCGTCAGATGTGTATAAGAGAnCGCTGGATGCCTTGTACCTTGACAATTACAATTTTTAGACGAAGCAATCAAGATGCTAGAGCTTCGAGATAGCGGTTCTTCTAAAAATTGTAATTGTCAAGGTACAAGGCATCCAGTTTTCGACatcgcgccaaactgtcttcactgtggtaaagtggt		485986	669931	183945	32218	151727	2.894355015032842	3	2.479150897854224	2.534494106648122	76.61832777	68	121.1541265	0	6471	complex CNV
3105	125	9	2071	gap1_all_7	F09	LTR and ARS KO	ODIRA	unresolved	RHO4	NA	TCTCTATTTCCGGAACGACAAGAGAAAGAAAAAACAAGTGTAGGATAATGGAAGACTAATGATGAAGATTATTCTGTTGCCCAGTCTGTACGCACTTACAACATTTGAAAAGTGGCAAGAATGGGCAACAGAATAATCTTCATCATTATTCttacattataatacacttgttttttcttaatcttttcgttccggaaatagagacgctggtatctccagtagaagaatcgata	458933	552461	93528	59271	34257	2.8833498863159264	3	2.600032378570224	2.489908232	31.729033041894933	29	57.64910396655381	0	3100	ODIRA one end
3106	125	9	2071	gap1_all_7	F09	LTR and ARS KO	ODIRA	SPO14	upstream of YSR3	aggtatcaaaanttttattgtgatttataggaatgtggggaatattgttgggacagataGTCTTTGGACCAAGCATTCTATGCTAAATTTACATCCAAATATACATATCATAAGGTCTCCCAATCAATAACGACAAACTTCTCGTGGTGTGCCCAAAAATATGTATTTTGTAGCCATTGATTGGGAGCTGTCTCTTATACACATCTGACG	caagaaagggtgccaaaataccgaaaagagacacgatcgggggtgtcaaagtagcgattcctgtgggttaaaagagggtgaaccacggcaaacatgcatgtgtaaaacCCAAAACGCCGATCTAGGGCCTGCGACGCATGGTACGAACAGTCCTGAAGGTATATAAAAGAGCTAAAGTCTTGACTCATGCCTGAAATCTTGATTTTTCATTGTTATATCCTCTCGCTTTTGATAGCCAGCCCATCTATGGTGCTTACTAATGT	503987	537372	33385	14217	19168	2.865328175	3	2.4152542109117694	2.575698617509938	69.04338326886948	64	99.50651552066326	0	5033	ODIRA
3107	125	9	2071	gap1_all_7	F09	LTR and ARS KO	transposon-mediated	LTR 490kb	new LTR	NA	gctgtattccccgtgggagattctccaagtgcggaaggtttcttcgaagcttatctatccttcccacttgttatggttatgtacatcggacacaagatctataagaggaattggaaGCTTTTCATCCCAGCAGAAAAGATGGACATTGATACGGGTAGAAGAGAAGTCGATTTAGATTTGTTGAAACAAGAAATTGCAGAAGAAAAGGCAATTATGGCCACAAAGCCAAGATGGTATAGAATCTGGAATTTCTGGTGTTAAGATCTTGATATTGTTGGAATAAAAATCCACTATCGTCTAT	491118	520246	29128	27086	2042	3.268450666344887	3	2.712103221297607	2.8563118863776196	91.41469209	85	131.24047464770842	0	6303	transposon-mediated
3108	125	9	2071	gap1_all_8	C10	LTR and ARS KO	ODIRA	VSP1	upstream of SRL3	AAaattggcagctttggaatccTTACATCCTCGCCAAGTCGCTGTTGACCCAAAGACaatGGGTAAACCATTACCAACCCAACCATCGTCTAGTAAGGCGCCAGTTATGGAAGAGAAATCAGGATTTTTTGGTGGGTTCTTCTCCACTAAAAACAAGAAGAAATTGGCAGCTTT	GCTAAAAAGGGAACAGGAGCCTAAGAATAGAGAATAAGGAAATTTATTTAAGGAAAGGCTAAGCAATGAAATGTTTCGTTATTCTCTATTCTAAGGCTCCTGTTCCCTTTTTAGCTTTTAGCCTTTAATGCACCGGTACGAGAACTGTCTCttatacacatctgacgctg	443800	612879	169079	74404	94675	2.9363448541642785	3	2.3377831343258215	2.574889369	64.77068061561128	58	116.66083242403175	0	5949	ODIRA
3109	125	9	2071	gap1_all_8	C10	LTR and ARS KO	complex CNV	FOX2, DBP7	MSA2	GAATGATCGTCTCGTGGGCTCGGAGATGTGTATAAGAGACAGCGATATTCCCATCAACTCCGAAAAATTTCCCAAGACCACCTCCTGCACCCGTAACTACTACGACTTTGTTGCAAAGCGACTTGATTTTCACTGAGCCTTGTTatacacatctgacgctgccgacgatgtgattggtgtagatctcggtCATTGGG;caacaaaGCAAAAAAATTACCTCCCAATGACCAAGGCTCAGTGAAAATCAAGTCGCGTTGCAACCACGTCGTAGTAGTTACGGGTGCAGGAGGTGGGATTGGGAAATTTTTAGGAGTTGATGGGAATATCGTGAACAATTTTAAGCTGTCTCTTATACatgtgtggg	NA	453972	586684	132712	64232	68480	4.179819962423486	4	2.994151941008094	3.5229170971807298	64.7040017	59	105.8993365066293	0	5215	complex CNV
3110	125	9	2071	gap1_all_8	C10	LTR and ARS KO	transposon-mediated	LTR 490kb	new LTR	NA	NA	491106	520246	29140	27098	2042	4.119043795567484	4	2.9455962959860833	3.4981757742170836	76.69724045340737	70	119.39134142555028	0	6372	transposon-mediated
3111	125	9	2071	gap1_all_8	C10	LTR and ARS KO	complex CNV	VSP1	upstream of SRL3	NA	NA	440800	615374	174574	77404	97170	3.0847089555425113	3	2.3975571372493594	2.609891766994245	113.5849300947494	104	172.57454399003873	0	8015	complex CNV
3112	79	6	1657	gap1_3	H05	Wildtype architecture	ODIRA	GMH1	VBA5	AACCTTtggctcgatttgaAATTATAAATCGACCAAAGAATAGAACTGAGTGAAAATAAGTCTATTTGGAAGATGAAAAAGGAAGGATCATCTCTCGCCCACTGAGTTTCCATCCAAGAAAAGCTTATAGATCAATATATTATCATCGACAGACGCTGCCAAAAATCATCATCGTGTAGATCTCGGTG;AACCTTAATTATAAATCGACCAAAGAATAGAACTGAGTGAAAATAAGTCTATTTGGAAGATGAAAAAGGAAGGATCATCTCTCGCCCACTGAGTTTCCATCCAAGAAAAGCTTATAGATCAATATATTATCATCGACAGACGctgccAAAAATCAtcatcgtgtagatctcggtG	NA	501688	661297	159609	16516	143093	2.9188519635089745	3	2.4096437155677326	2.612709301295333	129.14749185093655	120	175.65531963938804	0	7893	ODIRA
3113	79	6	2150	gap1_ars_8	G10	ARS KO	LTR NAHR	LTR11	LTR12	NA	NA	513820	520247	6427	4384	2043	2.980607932306224	3	2.4441099822342194	2.714608039356074	168.59134449788905	161	208.23878511969735	0	8520	LTR NAHR
3114	125	9	1657	gap1_1	H03	Wildtype architecture	ODIRA	LTR11	TRK2	cgtcatattccacgacacgcttgtcctttaaatcacacttgttacctaccaatagcttcaacactgttgaggttgcataccgatcaatctcttgcagccacacgaggtattttttgattaCTTGACCCAGAGCGAGGTGTAAATGATGTATTTCACACGGATGGAACGCCCGCAAGAGTCTACTAAGCAAAACATGATGTTGAAATATCATCTGTTTAGTAATATTCAAAACAGATGATATTTCAACATCATGTTTTGCTTAGGAAGAGGACATAAGGTTGAAAAATAGTCATCAATCCTTGCATTTAGACTCT	CAAGTGACAAACTGGAACAAATTGATCGTTTACAAGATATGAAAGCTAAGGGTAAGTTGTTAGCCAAAGTTGGTGAGGATCCAATGACTACTTACGTCAAAAAGAGATCCCCCAAAACTTTGTTGCTATTTTTTTCAGTTTGTGGGATCTCTTTTTGACGTAAGTAGTCATTGccatgctaataagaggaagaaatagaGATCC	513772	533756	19984	4432	15552	2.9229988718219615	3	2.4837900926856173	2.58034918	95.14354599753658	87	137.83813623678296	0	7379	ODIRA
3115	125	9	1657	gap1_3	H05	Wildtype architecture	ODIRA	NA	YSR3	NA	ctctaccaaaaaCCAGGGTTAAGTAGTAAAATATCACCAGACTCAGTAAAAGAAGCTTTGTTGGCCATACCAGTGTGTCAGATAAACATATTCTCCAAAAGAATATGGTGCACCCAGTTCACATTCTGCTAACGCTACTGCGGTAAGTCTATTATTCTTTTG	513861	538200	24339	4343	19996	2.8289175197009975	3	2.484871287103019	2.530696523267863	64.56028112000472	59	81.65680634448448	0	4801	ODIRA one end
3116	125	9	2076	gap1_ltr_4	D07	LTR KO	ODIRA	CAF4	YKR041W	CCAACTGAGCGGATCCACCATGGGTCTGTCTCCTGTTAAAGCATGTAGCTTCATGTTTCTCACATAAACTTTCCTCATCGTAATGGAAAAAAAAAATAGTCATAAAAAAAAAACTAACCATGAATGACATATAGAGATACTCTTTTTTACTctcgctctgtctctta	gccttgatggatgcaaacagactagacttgattcACAGCGTnAGAATCCGGTGGCACCCGGACAnACATCGTTATCATAAGTCCAAAGTCACAAAACTGTTTGnATCCATCAAGGCACTCCTCnTTGTGTAAATTTGTTCTACGCTTTTGTCATCAATCATATCTAAACTCACAGCCGCTAGGGT;cttttcgagtacggtgaaACCCTAGCGGCTGTGAGTTTAGATATGATTGATGACAAAAgagaccGCGTAGAACAAATTTACACAAnGAGGAGTGCCTTGATGGATnCAAACAGTTTTGTGACTTTGGACTTATGATAACGATGTnTGTCCGGGTGCCACCGGATTCTnACGCTGTGAATCAAGTCTAGTCTGTTTGCATCCATCAAGGC	510670	522195	11525	7534	3991	2.800453088352379	3	2.7571621036506575	2.550559674293978	96.52153664094875	89	137.82667830969638	0	6569	ODIRA
